# Supplementary material for: Glucosylceramide Synthase Inhibitors Induce Ceramide Accumulation and Sensitize H3K27 Mutant Diffuse Midline Glioma to Irradiation
Source: Int J Mol Sci. 2023 Jun 8;24(12):9905. doi: 10.3390/ijms24129905 (PMC10298524; doi:10.3390/ijms24129905)
Supplement: Supplementary file 1 [file ijms-24-09905-s001.zip]

Archive with 3 entries (3 files):
- ijms-2387419-Supplemental Figures.pdf
- Supplemantal Table S1.xlsx
- Supplemental Table S2.xlsx
