# Supplementary material for: Glucosylceramide Synthase Inhibitors Induce Ceramide Accumulation and Sensitize H3K27 Mutant Diffuse Midline Glioma to Irradiation
Source: Int J Mol Sci. 2023 Jun 8;24(12):9905. doi: 10.3390/ijms24129905 (PMC10298524; doi:10.3390/ijms24129905)
Supplement: Supplementary file 1 [file ijms-24-09905-s001.zip › Supplemantal Table S1.xlsx]

## Sheet: Results
Group_K28M_TRUE_vs_DIPG_K28M_FALSE
out of 42241 with nonzero total read count
adjusted p-value < 0.1
LFC > 0 (up) : 61, 0.14%
LFC < 0 (down) : 82, 0.19%
outliers [1] : 0, 0%
low counts [2] : 5746, 14%
(mean count < 1)

## Sheet: Sheet1
id	baseMean	log2FoldChange	lfcSE	pvalue	padj	SYMBOL	geneSymbol	description
LMX1B	92.066	-5.01677	0.745456	1.5249e-12	5.56709e-08	LMX1B	LMX1B
BARX1	44.9949	-4.73386	0.785465	1.14439e-10	2.08897e-06	BARX1	BARX1
ATP6V1B1	18.4382	-4.06495	0.699148	4.18059e-10	5.08751e-06	ATP6V1B1	ATP6V1B1
MTND1P23	101.81	-4.93659e-06	0.0014427	4.95108e-09	4.51885e-05	MTND1P23	MTND1P23
TLX1	57.5013	-2.91619e-06	0.0014427	9.71806e-09	7.09574e-05	TLX1	TLX1
SIM2	270.274	-2.5252	0.502425	3.04546e-08	0.000185306	SIM2	SIM2
NR2E1	21.1468	-3.75122	0.755179	4.64276e-08	0.00024214	NR2E1	NR2E1
VAX2	74.9663	-3.91729	0.7922	5.32497e-08	0.000243005	VAX2	VAX2
CLEC4F	29.0501	-3.83101	0.806201	1.38792e-07	0.000563001	CLEC4F	CLEC4F
AIRE	536.887	2.36851	0.541794	3.40335e-07	0.00112954	AIRE	AIRE
NPPA	202.506	-2.68067	0.590258	3.33367e-07	0.00112954	NPPA	NPPA
CROCC2	56.4191	-1.04198e-05	0.00144271	3.89365e-07	0.00118458	CROCC2	CROCC2
KRT16P2	24.0441	2.90952	0.674613	4.27109e-07	0.00119945	KRT16P2	KRT16P2
EVX1	6.66614	-5.03351e-06	0.0014427	6.82576e-07	0.00175862	EVX1	EVX1
MNX1	50.9557	-2.80421	0.640912	7.22564e-07	0.00175862	MNX1	MNX1
PENK	847.787	2.64634e-06	0.00144269	8.66517e-07	0.00196284	PENK	PENK
TUBA4B	8.14819	-9.2694e-06	0.00144271	9.13998e-07	0.00196284	TUBA4B	TUBA4B
IGHM	258.101	1.74771e-06	0.00144269	1.23355e-06	0.00250192	IGHM	IGHM
C1orf53	7.53936	-1.97959	0.479113	1.77193e-06	0.00323448	C1orf53	C1orf53
PCP4	759.252	-2.21015	0.532314	1.76105e-06	0.00323448	PCP4	PCP4
AC104809.1	26.4864	-6.70394e-06	0.0014427	2.49638e-06	0.00396251	AC104809.1	AC104809.1
AL161908.1	3.25924	-4.26659	1.06499	2.44752e-06	0.00396251	AL161908.1	AL161908.1
HMX3	5.38133	-5.82851e-06	0.0014427	2.30599e-06	0.00396251	HMX3	HMX3
AC004080.1	3.41314	-4.0963e-06	0.0014427	2.73273e-06	0.00415694	AC004080.1	AC004080.1
ADORA2B	298.811	1.02811	0.265497	3.46865e-06	0.00487052	ADORA2B	ADORA2B
EVX1-AS	3.18657	-5.7466e-06	0.0014427	3.46139e-06	0.00487052	EVX1-AS	EVX1-AS
MAGEC2	9.24413	6.14876	0.800446	5.57685e-06	0.00754072	MAGEC2	MAGEC2
GATA5	4.93292	-6.66522e-06	0.0014427	6.14286e-06	0.00768919	GATA5	GATA5
HOXA13	25.6894	-3.79969e-07	0.00144269	6.3185e-06	0.00768919	HOXA13	HOXA13
NAP1L6	59.308	2.08766	0.566458	6.12573e-06	0.00768919	NAP1L6	NAP1L6
NPSR1-AS1	23.5711	8.60598e-07	0.00144269	6.54115e-06	0.00770336	NPSR1-AS1	NPSR1-AS1
HS3ST3B1	387.469	1.9198	0.526352	6.77575e-06	0.00770992	HS3ST3B1	HS3ST3B1
LINC02577	7.91839	2.61918	1.04217	6.96908e-06	0.00770992	LINC02577	LINC02577
AL450345.1	41.9003	-4.77837e-07	0.00144269	1.03241e-05	0.0110856	AL450345.1	AL450345.1
WDR63	24.9552	-8.45727e-06	0.0014427	1.12808e-05	0.0117669	WDR63	WDR63
CMYA5	813.159	1.7798	0.504189	1.16052e-05	0.011769	CMYA5	CMYA5
DCBLD1	540.136	2.82151e-05	0.00144278	1.24683e-05	0.01197	DCBLD1	DCBLD1
EYA4	193.529	-6.83099e-06	0.0014427	1.22531e-05	0.01197	EYA4	EYA4
HOXA11	12.339	-2.02829e-06	0.0014427	1.27871e-05	0.01197	HOXA11	HOXA11
CCDC33	14.5087	-2.09052	0.586533	1.58406e-05	0.0144577	CCDC33	CCDC33
PAX1	6.71306	-2.04632e-06	0.00144269	2.03136e-05	0.018088	PAX1	PAX1
BARX1-DT	5.22829	-3.28678e-06	0.0014427	2.24673e-05	0.0188014	BARX1-DT	BARX1-DT
KNCN	11.2225	-6.67547e-06	0.0014427	2.26598e-05	0.0188014	KNCN	KNCN
MYOC	15.9684	-4.89856e-06	0.0014427	2.24901e-05	0.0188014	MYOC	MYOC
GAL3ST2	48.3803	-1.26231e-05	0.00144271	2.62254e-05	0.0209601	GAL3ST2	GAL3ST2
PDLIM4	419.697	-2.21265	0.641367	2.69684e-05	0.0209601	PDLIM4	PDLIM4
TWIST2	26.924	-7.10068e-06	0.0014427	2.69838e-05	0.0209601	TWIST2	TWIST2
IGLC2	78.875	5.04278e-07	0.00144269	3.1581e-05	0.0236419	IGLC2	IGLC2
OTX1	10.347	-2.16502	0.634028	3.17315e-05	0.0236419	OTX1	OTX1
LINC00471	31.3247	-0.745124	0.225435	3.46212e-05	0.025279	LINC00471	LINC00471
CRYBA4	8.08829	4.60601	0.820676	3.68318e-05	0.0263658	CRYBA4	CRYBA4
SIX3	5.09709	-7.24858	0.835125	3.80941e-05	0.026745	SIX3	SIX3
LHX5	7.54676	-7.39912e-06	0.0014427	4.12189e-05	0.027867	LHX5	LHX5
SFRP5	24.0879	6.08239e-07	0.00144269	4.08473e-05	0.027867	SFRP5	SFRP5
OSBPL3	1454.41	0.792685	0.25206	4.83109e-05	0.0314952	OSBPL3	OSBPL3
SNX18P4	7.75087	3.48787e-06	0.00144269	4.77032e-05	0.0314952	SNX18P4	SNX18P4
AC090192.1	4.12158	1.5965	0.504511	5.5452e-05	0.0349042	AC090192.1	AC090192.1
AL450345.2	129.05	7.96975e-07	0.00144269	5.52819e-05	0.0349042	AL450345.2	AL450345.2
VPS37B	567.435	-1.18337	0.370548	5.81911e-05	0.0360075	VPS37B	VPS37B
GABRA4	165.324	-2.25338	0.707344	6.64434e-05	0.0391245	GABRA4	GABRA4
MMP7	26.9679	2.15338	0.64506	6.59546e-05	0.0391245	MMP7	MMP7
NLRC5	1682.71	0.704425	0.229679	6.51352e-05	0.0391245	NLRC5	NLRC5
BLM	699.213	1.01265	0.336756	7.08217e-05	0.0391752	BLM	BLM
CFAP65	73.015	-1.54954	0.491455	6.90271e-05	0.0391752	CFAP65	CFAP65
EPHA8	53.1701	-1.93657	0.60935	6.76292e-05	0.0391752	EPHA8	EPHA8
HOXD8	169.428	-4.78943e-06	0.0014427	7.08191e-05	0.0391752	HOXD8	HOXD8
CDRT15	20.9449	1.32519	0.44285	7.74727e-05	0.0422145	CDRT15	CDRT15
AC004852.2	51.8295	2.50985	0.891577	8.28134e-05	0.0434739	AC004852.2	AC004852.2
ALX4	24.9628	-3.68026	0.549971	8.38358e-05	0.0434739	ALX4	ALX4
ATP1A4	213.538	-7.886e-06	0.0014427	8.5534e-05	0.0434739	ATP1A4	ATP1A4
IGHV4-34	6.81798	1.48693e-06	0.00144269	8.57379e-05	0.0434739	IGHV4-34	IGHV4-34
IL1R2	36.0149	-8.43876e-06	0.0014427	8.33881e-05	0.0434739	IL1R2	IL1R2
AC131097.1	9.46457	-1.2156	0.394491	8.74795e-05	0.0437493	AC131097.1	AC131097.1
AL358216.1	127.128	-1.43549	0.467275	8.91667e-05	0.0439905	AL358216.1	AL358216.1
LINC01206	40.6091	1.63654	0.564073	9.26402e-05	0.0450948	LINC01206	LINC01206
CCK	16.695	-7.04373e-06	0.0014427	9.74913e-05	0.0468317	CCK	CCK
COL5A1-AS1	15.5559	1.43399	0.503336	0.000102035	0.0483777	COL5A1-AS1	COL5A1-AS1
AL139413.1	3.60536	2.16005	0.775902	0.000106479	0.0495912	AL139413.1	AL139413.1
NKX3-2	8.88348	-4.40582	0.760366	0.000107311	0.0495912	NKX3-2	NKX3-2
AC113370.1	35.3209	2.14186	0.764611	0.000109397	0.0499232	AC113370.1	AC113370.1
C14orf180	10.0227	-1.14602e-05	0.00144271	0.000111356	0.0501898	C14orf180	C14orf180
ELOCP18	6.35863	1.97316	0.715779	0.000119242	0.053089	ELOCP18	ELOCP18
AC005224.2	15.4139	1.96507	0.710217	0.000121277	0.0533445	AC005224.2	AC005224.2
C11orf88	7.97562	-1.82845	0.623767	0.000135985	0.0570281	C11orf88	C11orf88
DUX4L32	2.60139	3.6875	1.2626	0.000134429	0.0570281	DUX4L32	DUX4L32
GALR1	1566.61	1.27814	0.462257	0.000137462	0.0570281	GALR1	GALR1
PITX1	12.2118	-6.08247e-06	0.0014427	0.000136793	0.0570281	PITX1	PITX1
TMEM51-AS1	115.198	0.628618	0.223245	0.000135047	0.0570281	TMEM51-AS1	TMEM51-AS1
DNAI1	103.983	-1.26803	0.435016	0.000140169	0.0571024	DNAI1	DNAI1
IGHV3-21	6.27401	-1.15207e-07	0.00144269	0.00014077	0.0571024	IGHV3-21	IGHV3-21
TRIB3	2221.31	1.74222	0.642722	0.000144369	0.0579189	TRIB3	TRIB3
EMX2OS	91.1611	-1.72939	0.594717	0.000149636	0.0593796	EMX2OS	EMX2OS
CETP	96.6133	0.942962	0.351641	0.000182712	0.0717254	CETP	CETP
ALX3	46.2061	2.30269	0.921036	0.000200112	0.0769019	ALX3	ALX3
CFAP97D2	4.43782	-1.88813	0.681386	0.000198978	0.0769019	CFAP97D2	CFAP97D2
AC123786.1	9.18648	1.78434	0.675507	0.000207682	0.0777444	AC123786.1	AC123786.1
RPSAP3	4.26544	1.24092	0.446491	0.000205883	0.0777444	RPSAP3	RPSAP3
SCNN1B	116.608	1.84461	0.724056	0.000208693	0.0777444	SCNN1B	SCNN1B
AC005041.3	24.487	-7.88875e-06	0.0014427	0.000212255	0.0782727	AC005041.3	AC005041.3
IGHV1-46	4.74281	-3.71933e-07	0.00144269	0.000221537	0.0806004	IGHV1-46	IGHV1-46
ZNF812P	26.6362	-5.62842e-06	0.0014427	0.000222982	0.0806004	ZNF812P	ZNF812P
STOML3	3.1232	-3.17578e-06	0.0014427	0.000229643	0.082194	STOML3	STOML3
PRMT8	41.0941	-2.81294e-06	0.00144269	0.000238915	0.0840775	PRMT8	PRMT8
RGL3	548.988	-1.15175	0.42349	0.000239511	0.0840775	RGL3	RGL3
AGAP10P	35.1575	-1.54038	0.566889	0.000255116	0.0845006	AGAP10P	AGAP10P
AL139383.1	36.1258	-1.21704e-05	0.00144271	0.000249315	0.0845006	AL139383.1	AL139383.1
FRG1FP	8.99315	2.54052	0.73574	0.000252828	0.0845006	FRG1FP	FRG1FP
KAZALD1	148.488	-1.00454e-05	0.0014427	0.000254273	0.0845006	KAZALD1	KAZALD1
PAX5	18.8748	-2.0744	0.756166	0.000249375	0.0845006	PAX5	PAX5
RPS6P8	4.4745	1.84213	0.760268	0.000252572	0.0845006	RPS6P8	RPS6P8
SDR42E2	64.3693	-7.16838e-06	0.0014427	0.000256918	0.0845006	SDR42E2	SDR42E2
MT1A	8.10102	-3.33192e-06	0.00144269	0.000265343	0.085727	MT1A	MT1A
TP73	228.254	-1.62454	0.600681	0.00026529	0.085727	TP73	TP73
AC087501.1	7.42633	1.47034	0.582061	0.000272608	0.0873016	AC087501.1	AC087501.1
AC007001.1	4.53453	2.85889	1.15477	0.000278387	0.0878425	AC007001.1	AC007001.1
CFAP157	243.132	-1.07531	0.405003	0.000285447	0.0878425	CFAP157	CFAP157
LINC01238	157.658	-9.98827e-06	0.0014427	0.000282934	0.0878425	LINC01238	LINC01238
MTRNR2L12	327.622	-1.64951	0.616222	0.000284042	0.0878425	MTRNR2L12	MTRNR2L12
TUBA4A	1114.64	-9.95573e-06	0.0014427	0.000286328	0.0878425	TUBA4A	TUBA4A
ASNSP1	19.8897	2.78763	1.22172	0.000292484	0.0889832	ASNSP1	ASNSP1
AL034397.3	24.8155	-7.69078e-06	0.0014427	0.000295153	0.0890533	AL034397.3	AL034397.3
AC068870.1	4.2131	1.15718	0.436692	0.000304327	0.0892413	AC068870.1	AC068870.1
AC091180.2	34.8489	-1.07901e-05	0.0014427	0.000299557	0.0892413	AC091180.2	AC091180.2
LBX2	56.1622	-1.1113	0.424062	0.000310443	0.0892413	LBX2	LBX2
OXTR	624.912	1.91215e-06	0.00144268	0.000302536	0.0892413	OXTR	OXTR
RNA5SP156	1.6071	2.30847	0.945871	0.000308509	0.0892413	RNA5SP156	RNA5SP156
TLX1NB	1.63851	-3.05054e-06	0.0014427	0.000308025	0.0892413	TLX1NB	TLX1NB
PRF1	57.0531	0.984924	0.39844	0.000318695	0.0908979	PRF1	PRF1
MAGEC1	10.8998	2.50721	1.03997	0.000323052	0.0914261	MAGEC1	MAGEC1
IRX5	290.229	0.96415	0.392724	0.000328953	0.09238	IRX5	IRX5
AP001977.1	35.4429	1.08327	0.441584	0.000333583	0.0928434	AP001977.1	AP001977.1
CRLF1	432.869	-1.82446	0.696992	0.000338232	0.0928434	CRLF1	CRLF1
KLRC1	17.3911	2.69651	0.616419	0.000337095	0.0928434	KLRC1	KLRC1
AC100863.1	9.97601	1.41047	0.584418	0.000347719	0.0940335	AC100863.1	AC100863.1
CPB1	10.2424	2.05736	0.875081	0.000345742	0.0940335	CPB1	CPB1
GDF15	589.604	1.5371	0.644691	0.000351643	0.0943954	GDF15	GDF15
AL162231.1	8.53802	-1.28789e-05	0.00144271	0.00036195	0.0964531	AL162231.1	AL162231.1
AL031666.1	14.719	-1.06432	0.41924	0.000374141	0.0973433	AL031666.1	AL031666.1
EPOR	475.325	-0.796504	0.314592	0.000375605	0.0973433	EPOR	EPOR
SFRP4	589.017	1.17942	0.497689	0.000375956	0.0973433	SFRP4	SFRP4
SNHG27	9.65034	4.19915	0.832826	0.000370426	0.0973433	SNHG27	SNHG27
GBP4	390.296	4.21207e-06	0.00144269	0.000380827	0.09791	GBP4	GBP4
ELOCP21	3.76923	-3.89316e-06	0.0014427	0.000387477	0.0989233	ELOCP21	ELOCP21
AC245595.1	12.9249	-1.32354	0.527662	0.000406913	0.101686	AC245595.1	AC245595.1
HDAC4-AS1	32.3492	-1.08239e-05	0.0014427	0.00040944	0.101686	HDAC4-AS1	HDAC4-AS1
RNU7-43P	1.482	4.30157e-06	0.0014427	0.000405143	0.101686	RNU7-43P	RNU7-43P
SH2D6	42.8078	-1.06961	0.423404	0.000409032	0.101686	SH2D6	SH2D6
NYAP2	17.4721	-9.2748e-06	0.0014427	0.000437827	0.108001	NYAP2	NYAP2
AC005908.3	24.0358	-2.25434	0.897687	0.000468733	0.114849	AC005908.3	AC005908.3
AC027290.2	248.249	-1.05488e-05	0.0014427	0.000508121	0.119377	AC027290.2	AC027290.2
AC090877.2	1.44491	-3.57572e-06	0.0014427	0.000502318	0.119377	AC090877.2	AC090877.2
FAM166B	28.8782	-1.00291	0.413294	0.000511934	0.119377	FAM166B	FAM166B
IGKV4-1	19.3474	3.99665e-07	0.00144269	0.000511628	0.119377	IGKV4-1	IGKV4-1
RAB34	423.831	-0.994734	0.410888	0.000511517	0.119377	RAB34	RAB34
SH2D1B	6.2447	1.80151	0.79596	0.000511758	0.119377	SH2D1B	SH2D1B
SNORA75	14.7932	-1.03495e-05	0.0014427	0.000513373	0.119377	SNORA75	SNORA75
TCAM1P	42.2936	2.02494	0.942605	0.000505582	0.119377	TCAM1P	TCAM1P
ING5	3069.34	-0.40752	0.165177	0.000519771	0.1201	ING5	ING5
CDHR4	22.3613	-1.51176	0.621685	0.000525491	0.120658	CDHR4	CDHR4
HAND2-AS1	10.0914	-4.81802	0.971236	0.000548258	0.124322	HAND2-AS1	HAND2-AS1
TCIM	1541.53	-5.53493e-07	0.00144269	0.000545673	0.124322	TCIM	TCIM
AL450405.1	124.473	-5.53072e-06	0.00144269	0.000559893	0.125326	AL450405.1	AL450405.1
AL590004.3	187.531	-7.36322e-06	0.0014427	0.000562986	0.125326	AL590004.3	AL590004.3
SAMD9	505.317	0.791576	0.352534	0.000559391	0.125326	SAMD9	SAMD9
IFIT2	1117.38	0.833809	0.373122	0.000568978	0.125892	IFIT2	IFIT2
AC005383.1	7.00727	0.895996	0.389728	0.000599576	0.131617	AC005383.1	AC005383.1
AC091180.4	10.7413	-0.914832	0.387758	0.000602063	0.131617	AC091180.4	AC091180.4
AC117382.2	10.4761	-7.43293e-06	0.0014427	0.000609853	0.132527	AC117382.2	AC117382.2
AC073346.1	7.56967	1.24003	0.552211	0.00063786	0.137793	AC073346.1	AC073346.1
CELSR3	2819.43	-0.795597	0.334787	0.000647696	0.138965	CELSR3	CELSR3
MNX1-AS1	2.76725	-2.97279e-06	0.0014427	0.000650901	0.138965	MNX1-AS1	MNX1-AS1
AC012636.1	219.385	0.615223	0.285115	0.000688672	0.14588	AC012636.1	AC012636.1
ALDH1A1	671.992	-1.44831	0.625597	0.000691279	0.14588	ALDH1A1	ALDH1A1
AC009731.1	10.0381	-6.04263e-06	0.0014427	0.000702739	0.147264	AC009731.1	AC009731.1
AC111006.1	10.9487	1.21222	0.597567	0.000708356	0.147264	AC111006.1	AC111006.1
AL132656.4	109.662	0.485545	0.224037	0.000713072	0.147264	AL132656.4	AL132656.4
EPHX2	483.873	-0.642378	0.281144	0.000721865	0.147264	EPHX2	EPHX2
IDO1	18.6669	-4.83797e-06	0.0014427	0.000722043	0.147264	IDO1	IDO1
SNED1	1737.88	-1.02843	0.458812	0.000719659	0.147264	SNED1	SNED1
OSTM1-AS1	1.07855	-3.02938e-06	0.0014427	0.000738144	0.148197	OSTM1-AS1	OSTM1-AS1
ST3GAL6-AS1	260.178	1.21233	0.591492	0.000733219	0.148197	ST3GAL6-AS1	ST3GAL6-AS1
TMPRSS11D	4.80905	1.06178	0.495287	0.000738795	0.148197	TMPRSS11D	TMPRSS11D
AC114730.3	106.345	-0.57032	0.25537	0.000749382	0.1495	AC114730.3	AC114730.3
PLN	102.771	-2.10878e-06	0.00144269	0.000756789	0.150157	PLN	PLN
HS3ST3A1	479.929	1.44336	0.731893	0.000779436	0.153814	HS3ST3A1	HS3ST3A1
AC073263.1	54.9809	0.69359	0.32981	0.000784772	0.154035	AC073263.1	AC073263.1
AC099398.1	1.30786	-4.12662e-06	0.0014427	0.00079363	0.154924	AC099398.1	AC099398.1
RARRES2P10	15.302	2.28089	1.20538	0.00079779	0.154924	RARRES2P10	RARRES2P10
NR6A1	783.921	0.598726	0.286194	0.000803495	0.155206	NR6A1	NR6A1
AC234781.2	8.91331	1.71147	0.950733	0.000814745	0.156551	AC234781.2	AC234781.2
FABP7P1	3.70126	-5.26335e-06	0.0014427	0.000840685	0.16069	FABP7P1	FABP7P1
AC004551.1	575.042	0.908372	0.453177	0.000871049	0.164057	AC004551.1	AC004551.1
AC006065.4	2.74546	2.26061	1.17375	0.000866889	0.164057	AC006065.4	AC006065.4
IGLV2-14	17.194	1.21098e-07	0.00144269	0.000871784	0.164057	IGLV2-14	IGLV2-14
LINC02392	4.53839	-1.98682e-06	0.00144269	0.000905765	0.169578	LINC02392	LINC02392
AC068057.1	10.7573	-7.79881e-06	0.0014427	0.000916933	0.170793	AC068057.1	AC068057.1
WASIR1	5.39967	4.33466e-07	0.00144269	0.000934872	0.17325	WASIR1	WASIR1
AL136528.1	1.72846	-4.96803e-06	0.0014427	0.000953957	0.175894	AL136528.1	AL136528.1
DTHD1	22.3366	-1.49396	0.689709	0.00096946	0.177772	DTHD1	DTHD1
LBX2-AS1	77.0844	-9.43069e-06	0.0014427	0.000973882	0.177772	LBX2-AS1	LBX2-AS1
AC093510.1	5.65162	-6.18128e-06	0.0014427	0.000986222	0.178243	AC093510.1	AC093510.1
CCN3	879.572	1.19521	0.633517	0.000985654	0.178243	CCN3	CCN3
AC239859.6	34.0161	-1.31162	0.623951	0.00103371	0.184198	AC239859.6	AC239859.6
AL139287.1	228.517	-0.496747	0.239256	0.00102589	0.184198	AL139287.1	AL139287.1
RPLP0P2	27.0226	1.29821e-06	0.00144269	0.00103431	0.184198	RPLP0P2	RPLP0P2
SPATA31C2	2.93495	1.71596	0.815143	0.00105861	0.187611	SPATA31C2	SPATA31C2
AC105114.2	3.64851	2.42823e-06	0.00144269	0.0010683	0.187989	AC105114.2	AC105114.2
DAO	47.0735	-2.49581e-06	0.00144269	0.00107104	0.187989	DAO	DAO
CRACR2B	297.306	-8.8551e-06	0.0014427	0.00108569	0.188744	CRACR2B	CRACR2B
SLC35F1	2308.69	0.593951	0.302252	0.00108058	0.188744	SLC35F1	SLC35F1
FNDC1	109.761	1.52365	0.882294	0.00109632	0.18969	FNDC1	FNDC1
AL391422.2	6.71504	-5.58629e-06	0.0014427	0.00110477	0.190249	AL391422.2	AL391422.2
VCX3A	1.83453	1.65186	0.799748	0.00111795	0.191615	VCX3A	VCX3A
PSG8-AS1	17.1164	-1.88917	0.891595	0.00112997	0.19277	PSG8-AS1	PSG8-AS1
AC091770.2	1.82837	-3.80824e-06	0.0014427	0.00115685	0.195243	AC091770.2	AC091770.2
HPGD	26.6332	-6.86846e-06	0.0014427	0.00116585	0.195243	HPGD	HPGD
LINC01305	9.62315	8.14073e-07	0.00144269	0.00116396	0.195243	LINC01305	LINC01305
OOEP	7.16678	1.88075	1.18677	0.00116225	0.195243	OOEP	OOEP
LINC01166	12.7778	-6.25277e-06	0.0014427	0.00118321	0.197244	LINC01166	LINC01166
TAGLN	1670.91	-1.47566e-07	0.00144268	0.00119012	0.197495	TAGLN	TAGLN
LINC01193	4.30804	-1.7319	0.834864	0.00120407	0.198905	LINC01193	LINC01193
SLC9C1	7.82674	1.21675	0.665004	0.0012096	0.198919	SLC9C1	SLC9C1
AL353751.1	29.4587	-7.80512e-06	0.0014427	0.00121939	0.19963	AL353751.1	AL353751.1
PLA2G2F	1.46642	3.61639e-06	0.0014427	0.0012463	0.203125	PLA2G2F	PLA2G2F
FGF13-AS1	10.8434	1.17273	0.652916	0.00128506	0.206674	FGF13-AS1	FGF13-AS1
SELENBP1	510.068	-9.76011e-06	0.0014427	0.00127676	0.206674	SELENBP1	SELENBP1
TTLL4	2924.16	-0.546995	0.277573	0.00128353	0.206674	TTLL4	TTLL4
AL133517.1	88.8261	0.448825	0.242841	0.00129466	0.207305	AL133517.1	AL133517.1
AC016769.3	18.0248	0.836192	0.451141	0.00130669	0.208318	AC016769.3	AC016769.3
CRH	7.36792	-4.69715e-06	0.0014427	0.00134367	0.213282	CRH	CRH
AC008267.8	6.25482	0.836708	0.470668	0.00144781	0.216724	AC008267.8	AC008267.8
AC015813.3	2.30539	-4.1479e-06	0.0014427	0.00139692	0.216724	AC015813.3	AC015813.3
AC092162.3	10.7289	-5.55225e-06	0.0014427	0.0014486	0.216724	AC092162.3	AC092162.3
AC244517.5	6.27355	1.15129	0.631485	0.00141353	0.216724	AC244517.5	AC244517.5
AL353746.1	31.639	-5.75675e-06	0.0014427	0.00144732	0.216724	AL353746.1	AL353746.1
CITED1	36.9	0.959389	0.561734	0.0014088	0.216724	CITED1	CITED1
FAM71E2	4.52862	-3.98163e-06	0.0014427	0.00146034	0.216724	FAM71E2	FAM71E2
LINC01237	35.1839	-7.57906e-06	0.0014427	0.00144454	0.216724	LINC01237	LINC01237
LINC02236	36.1888	1.12559	0.66621	0.00141643	0.216724	LINC02236	LINC02236
LTF	1932.91	3.63671	0.920083	0.00138532	0.216724	LTF	LTF
MIR10B	1.7871	-4.16206e-06	0.0014427	0.00139921	0.216724	MIR10B	MIR10B
SIX6	2.18567	-2.49819e-06	0.0014427	0.00142902	0.216724	SIX6	SIX6
SNORD3B-1	30.7098	2.03364	1.5921	0.00145532	0.216724	SNORD3B-1	SNORD3B-1
SPACA4	10.9768	1.01297	0.56589	0.0014009	0.216724	SPACA4	SPACA4
TLX2	94.5294	-4.64854e-06	0.0014427	0.00146003	0.216724	TLX2	TLX2
ULBP1	49.1034	-1.51051	0.762385	0.00138025	0.216724	ULBP1	ULBP1
AC254633.1	5.48475	-9.54736e-06	0.0014427	0.0014698	0.217245	AC254633.1	AC254633.1
AC011369.2	3.94756	1.52546	0.98628	0.00151379	0.218502	AC011369.2	AC011369.2
AC078880.3	8.44619	0.917295	0.523779	0.0015202	0.218502	AC078880.3	AC078880.3
ACTA2	691.434	-4.80474e-07	0.00144269	0.00151976	0.218502	ACTA2	ACTA2
AZGP1	1021.72	-7.04085e-06	0.0014427	0.00148669	0.218502	AZGP1	AZGP1
CUZD1	13.4639	0.839936	0.477508	0.00150937	0.218502	CUZD1	CUZD1
LINC01116	89.104	-3.00137e-06	0.0014427	0.00149078	0.218502	LINC01116	LINC01116
PGM5	151.483	-0.90018	0.473867	0.00151121	0.218502	PGM5	PGM5
AC004080.2	1.71285	-2.12721e-06	0.0014427	0.00154006	0.219044	AC004080.2	AC004080.2
LINC02009	39.8335	3.08637	0.668681	0.00154197	0.219044	LINC02009	LINC02009
RAMP1	1304.01	-0.770983	0.408494	0.00153547	0.219044	RAMP1	RAMP1
AC017048.3	38.8193	-2.80925e-06	0.0014427	0.00155335	0.219804	AC017048.3	AC017048.3
GREM1	300.226	-1.47046	0.768115	0.00157021	0.220435	GREM1	GREM1
LYPD6B	16.36	-5.50547e-06	0.0014427	0.00156649	0.220435	LYPD6B	LYPD6B
RNF180	534.994	0.518188	0.298036	0.00157592	0.220435	RNF180	RNF180
MX1	1797.32	0.839364	0.505744	0.00162891	0.226115	MX1	MX1
RPL7AP28	14.9425	1.2612e-06	0.00144269	0.00162645	0.226115	RPL7AP28	RPL7AP28
AC092161.1	647.905	0.6743	0.402652	0.00166339	0.226627	AC092161.1	AC092161.1
AC113410.2	1.44652	3.42047e-06	0.0014427	0.00164733	0.226627	AC113410.2	AC113410.2
C11orf97	2.52248	-5.78811e-06	0.0014427	0.00166984	0.226627	C11orf97	C11orf97
HOXA10	9.30299	-4.88405	1.11053	0.00166869	0.226627	HOXA10	HOXA10
PCDHB17P	93.789	0.766334	0.471629	0.00166196	0.226627	PCDHB17P	PCDHB17P
SIX1	189.993	-4.2216e-06	0.0014427	0.00164845	0.226627	SIX1	SIX1
IGLV3-1	13.3165	-1.21432e-07	0.00144269	0.00167831	0.226932	IGLV3-1	IGLV3-1
AACSP1	10.658	1.14168	0.70323	0.00170519	0.228696	AACSP1	AACSP1
DYDC2	11.0275	-5.85929e-06	0.0014427	0.00170763	0.228696	DYDC2	DYDC2
OASL	124.526	0.959229	0.619033	0.00171015	0.228696	OASL	OASL
MED4	415.591	-0.407605	0.226469	0.00172207	0.229451	MED4	MED4
S100A7	5.12391	1.29828	0.797651	0.00176026	0.233686	S100A7	S100A7
FOXB1	471.484	1.18574	0.810889	0.00179753	0.237768	FOXB1	FOXB1
FRMPD2	42.9917	-1.42638	0.776589	0.00180675	0.238126	FRMPD2	FRMPD2
CYP4F25P	96.3907	1.68674e-06	0.00144269	0.00181586	0.238465	CYP4F25P	CYP4F25P
CDK5R2	293.998	-0.94966	0.525864	0.00182333	0.238589	CDK5R2	CDK5R2
MTND1P10	2.49862	1.58959	0.928487	0.00185326	0.241638	MTND1P10	MTND1P10
AC005394.2	4.72673	1.30612	0.860759	0.00197085	0.248303	AC005394.2	AC005394.2
ARL4AP2	7.12947	0.625326	0.365021	0.00194894	0.248303	ARL4AP2	ARL4AP2
BX284668.2	11.8755	1.28373	0.836028	0.00194365	0.248303	BX284668.2	BX284668.2
COL1A2	3580.37	8.39987e-07	0.00144269	0.00194986	0.248303	COL1A2	COL1A2
GDF7	134.703	-1.3522	0.761749	0.00197239	0.248303	GDF7	GDF7
LINC02580	52.2111	0.833679	0.543693	0.00193078	0.248303	LINC02580	LINC02580
SLC47A1P2	25.696	0.744294	0.471909	0.00195545	0.248303	SLC47A1P2	SLC47A1P2
SNX18P9	38.9524	2.80095e-06	0.00144269	0.00192389	0.248303	SNX18P9	SNX18P9
SPAG8	251.514	-1.11656e-05	0.0014427	0.0019666	0.248303	SPAG8	SPAG8
STOM	2839.15	-0.947702	0.539271	0.00195306	0.248303	STOM	STOM
BEND7	1314.69	0.426088	0.270766	0.0020175	0.25311	BEND7	BEND7
AC007040.2	10.4621	-5.08683e-06	0.0014427	0.00203783	0.25343	AC007040.2	AC007040.2
CAMK2A	780.178	-1.30133	0.744051	0.00204782	0.25343	CAMK2A	CAMK2A
LINC00581	2.89152	-3.32919e-06	0.00144269	0.00204539	0.25343	LINC00581	LINC00581
LMO7DN-IT1	8.89399	1.22132	0.874104	0.00204187	0.25343	LMO7DN-IT1	LMO7DN-IT1
LINC02595	1.33909	-2.63958e-06	0.0014427	0.00207692	0.256163	LINC02595	LINC02595
FGFBP2	110.59	1.33486	1.11373	0.00213297	0.26219	FGFBP2	FGFBP2
FOXH1	19.3528	-7.08459e-06	0.0014427	0.00215043	0.263449	FOXH1	FOXH1
OTX2	11.1192	-3.1125e-06	0.0014427	0.00218813	0.267172	OTX2	OTX2
AC016597.1	102.655	-8.21768e-06	0.0014427	0.00219882	0.267582	AC016597.1	AC016597.1
AL359511.3	1.22512	-5.07555e-06	0.0014427	0.00220736	0.267728	AL359511.3	AL359511.3
AC016877.3	1.16828	-4.02354e-06	0.0014427	0.00223757	0.270494	AC016877.3	AC016877.3
FUCA1P1	0.869821	-3.73349e-06	0.0014427	0.00224529	0.270532	FUCA1P1	FUCA1P1
AC125807.2	206.433	0.623673	0.447968	0.00233322	0.280201	AC125807.2	AC125807.2
AC104809.2	27.7047	-5.5041e-06	0.0014427	0.00234106	0.280221	AC104809.2	AC104809.2
ONECUT2	93.0792	-3.50958	0.721957	0.00235197	0.280607	ONECUT2	ONECUT2
AC016999.1	2.89093	-0.980974	0.610804	0.00239933	0.281317	AC016999.1	AC016999.1
CERS3-AS1	76.1621	1.06187	0.87972	0.00239619	0.281317	CERS3-AS1	CERS3-AS1
KIFC2	4203.41	-0.398506	0.254155	0.00240416	0.281317	KIFC2	KIFC2
NOL4L-DT	2.54131	-5.33673e-06	0.0014427	0.00240259	0.281317	NOL4L-DT	NOL4L-DT
SRSF8	1561.35	-0.322286	0.215285	0.00239556	0.281317	SRSF8	SRSF8
TP63	33.7337	1.00638	0.790587	0.00238887	0.281317	TP63	TP63
NR2F2	2367.95	0.455765	0.315833	0.00241215	0.281351	NR2F2	NR2F2
ENSA	3910.36	-0.241317	0.157144	0.00243939	0.281827	ENSA	ENSA
LINC02475	97.0728	1.41852	1.72856	0.00243282	0.281827	LINC02475	LINC02475
TEAD4	669.24	0.72038	0.544764	0.0024298	0.281827	TEAD4	TEAD4
BGLAP	34.2279	-1.18314e-05	0.0014427	0.00249022	0.282338	BGLAP	BGLAP
CD70	57.9788	-1.51854	0.930927	0.00245991	0.282338	CD70	CD70
CRB3	6.17593	-7.2416e-06	0.0014427	0.00248225	0.282338	CRB3	CRB3
FOXI3	1.87224	-1.65936e-06	0.0014427	0.00248658	0.282338	FOXI3	FOXI3
NDUFA10	3679.4	-0.263329	0.17152	0.0024546	0.282338	NDUFA10	NDUFA10
SLC29A2	287.047	-0.821798	0.517622	0.00249004	0.282338	SLC29A2	SLC29A2
IGLV6-57	5.86367	-1.83473e-07	0.00144269	0.00252107	0.284951	IGLV6-57	IGLV6-57
AC110809.1	1.88898	8.75304e-07	0.00144269	0.002588	0.290716	AC110809.1	AC110809.1
TMEM63C	514.637	-0.437256	0.274683	0.00258784	0.290716	TMEM63C	TMEM63C
MAB21L2	52.5775	1.15864	1.09594	0.00260516	0.291746	MAB21L2	MAB21L2
AFF2	746.916	0.682183	0.54506	0.00263208	0.292964	AFF2	AFF2
DQX1	101.439	-0.957971	0.614165	0.00263054	0.292964	DQX1	DQX1
CRIP1	28.6519	-9.30291e-06	0.0014427	0.00264449	0.29345	CRIP1	CRIP1
AC233728.1	13.2149	-0.543449	0.35114	0.00265976	0.29425	AC233728.1	AC233728.1
AC245519.1	2.05529	-4.29471e-06	0.0014427	0.0026926	0.294315	AC245519.1	AC245519.1
C9orf170	56.1886	0.899333	0.769894	0.00267962	0.294315	C9orf170	C9orf170
GLRA2	21.1587	-7.43952e-06	0.0014427	0.00269163	0.294315	GLRA2	GLRA2
RPL23AP66	3.05567	-6.61722e-06	0.0014427	0.0026891	0.294315	RPL23AP66	RPL23AP66
GCNA	852.436	0.822742	0.699552	0.00271507	0.295886	GCNA	GCNA
AL357093.2	21.5799	-0.831937	0.551092	0.00276611	0.297015	AL357093.2	AL357093.2
ELOVL3	6.97942	0.788267	0.607747	0.00276479	0.297015	ELOVL3	ELOVL3
GLRA3	200.559	1.18866	1.38193	0.00273834	0.297015	GLRA3	GLRA3
HRCT1	38.8735	-7.59011e-06	0.0014427	0.00276453	0.297015	HRCT1	HRCT1
IGHG3	143.38	9.96676e-07	0.00144269	0.00276036	0.297015	IGHG3	IGHG3
FAM95B1	204.086	2.99148e-06	0.00144269	0.002786	0.298274	FAM95B1	FAM95B1
RN7SL665P	3.74946	1.42492	1.46416	0.00279672	0.298546	RN7SL665P	RN7SL665P
RNU6-181P	4.03147	0.879897	0.607656	0.00281232	0.299336	RNU6-181P	RNU6-181P
AC009021.2	3.29698	2.07526e-06	0.0014427	0.00302825	0.300433	AC009021.2	AC009021.2
AC022098.3	1.89135	-4.74777e-06	0.0014427	0.00290218	0.300433	AC022098.3	AC022098.3
AC062029.1	21.5971	-0.535584	0.366607	0.0028506	0.300433	AC062029.1	AC062029.1
AC090589.3	43.4414	-0.407012	0.294642	0.00304482	0.300433	AC090589.3	AC090589.3
AC106742.1	4.18787	1.00958	0.753697	0.00290585	0.300433	AC106742.1	AC106742.1
ANGPTL1	179.503	-7.26425e-08	0.00144269	0.0029755	0.300433	ANGPTL1	ANGPTL1
BX321878.1	16.8642	-1.17972	0.791949	0.00297739	0.300433	BX321878.1	BX321878.1
C2orf91	5.94562	5.56792e-07	0.00144269	0.00285009	0.300433	C2orf91	C2orf91
COL25A1	131.264	-5.74101e-06	0.0014427	0.00288153	0.300433	COL25A1	COL25A1
DOK1	610.978	-0.319912	0.23108	0.00298313	0.300433	DOK1	DOK1
DUSP27	21.0322	-5.82184e-06	0.0014427	0.00297963	0.300433	DUSP27	DUSP27
FCN3	18.0687	-4.80424e-06	0.0014427	0.00291415	0.300433	FCN3	FCN3
GCGR	14.1916	-7.82538e-06	0.0014427	0.00303697	0.300433	GCGR	GCGR
HSH2D	23.9452	0.864639	0.809582	0.00286375	0.300433	HSH2D	HSH2D
LDLR	2690.03	-9.94324e-06	0.0014427	0.00288503	0.300433	LDLR	LDLR
LINC01956	2.10865	-3.3306e-06	0.0014427	0.00284065	0.300433	LINC01956	LINC01956
MIR3613	1.48425	-6.025e-06	0.0014427	0.00294059	0.300433	MIR3613	MIR3613
MTND6P4	16.9512	-1.15458	0.775266	0.00302145	0.300433	MTND6P4	MTND6P4
MUC5AC	6.44548	9.7341e-07	0.00144269	0.00286814	0.300433	MUC5AC	MUC5AC
OR4N2	3.07965	1.77079	1.33696	0.00291229	0.300433	OR4N2	OR4N2
PPP1R14C	449.052	0.532196	0.451734	0.00293895	0.300433	PPP1R14C	PPP1R14C
SMARCD2	1512.05	-0.423524	0.298017	0.00296001	0.300433	SMARCD2	SMARCD2
SMIM5	263.798	-9.80344e-06	0.0014427	0.0029558	0.300433	SMIM5	SMIM5
STK25	7284.16	-0.257579	0.179682	0.00303349	0.300433	STK25	STK25
TBX21	78.2073	0.645315	0.618862	0.00302787	0.300433	TBX21	TBX21
TMEM176B	1020.14	0.649194	0.583962	0.00299647	0.300433	TMEM176B	TMEM176B
ZNF595	316.669	0.367321	0.299841	0.00303755	0.300433	ZNF595	ZNF595
AL445524.1	58.3624	-0.513605	0.37375	0.00308151	0.300802	AL445524.1	AL445524.1
GSTM5P1	2.1622	1.26138	0.869367	0.00307427	0.300802	GSTM5P1	GSTM5P1
KLHL40	4.85311	-7.33963e-06	0.0014427	0.00307737	0.300802	KLHL40	KLHL40
STK17B	1069.9	0.385674	0.317619	0.00306567	0.300802	STK17B	STK17B
RSAD2	505.359	0.853989	0.955018	0.00310396	0.302185	RSAD2	RSAD2
AADAC	1.179	3.47133e-06	0.0014427	0.00311533	0.302485	AADAC	AADAC
ARHGEF28	361.045	0.610494	0.556769	0.00312363	0.302487	ARHGEF28	ARHGEF28
AC022532.1	33.3127	8.97254e-07	0.00144269	0.00314093	0.302557	AC022532.1	AC022532.1
FP671120.5	49.6168	-1.32981e-05	0.00144271	0.00313685	0.302557	FP671120.5	FP671120.5
CHGA	637.523	-1.06784	0.754426	0.00320703	0.307544	CHGA	CHGA
EMX2	25.1395	-5.38824e-06	0.0014427	0.00321475	0.307544	EMX2	EMX2
MCOLN3	55.6149	-5.46609e-06	0.0014427	0.0032253	0.307544	MCOLN3	MCOLN3
SCN9A	1025.09	0.693539	0.676055	0.00322639	0.307544	SCN9A	SCN9A
AL122018.1	6.16134	0.991576	0.995855	0.00327177	0.310249	AL122018.1	AL122018.1
GPR50	5.52467	-3.50101e-06	0.0014427	0.0032672	0.310249	GPR50	GPR50
RF00287	1.24508	4.40072e-06	0.0014427	0.00328273	0.310482	RF00287	RF00287
LINC00877	132.992	0.714294	0.824744	0.00330757	0.312023	LINC00877	LINC00877
AC084036.1	69.173	0.385533	0.33994	0.00333705	0.312079	AC084036.1	AC084036.1
AL160162.1	2.37047	6.15922e-07	0.00144269	0.00333177	0.312079	AL160162.1	AL160162.1
CST1	1.77655	3.18953e-06	0.0014427	0.00334236	0.312079	CST1	CST1
MUC3A	49.6431	0.812751	1.17866	0.00332235	0.312079	MUC3A	MUC3A
AL049794.2	1.72394	2.73587e-06	0.0014427	0.00336395	0.313294	AL049794.2	AL049794.2
LRRC15	101.424	2.83179e-06	0.0014427	0.00340422	0.31386	LRRC15	LRRC15
PICK1	1131.91	-0.383672	0.301461	0.00340442	0.31386	PICK1	PICK1
RNU6-242P	2.92332	1.24578	0.967692	0.00340238	0.31386	RNU6-242P	RNU6-242P
TMEM53	185.889	-0.266641	0.213684	0.00339579	0.31386	TMEM53	TMEM53
AC110792.2	8.53793	-4.41221e-06	0.0014427	0.0034317	0.314072	AC110792.2	AC110792.2
APOL5	2.33015	1.13735	0.801036	0.00344113	0.314072	APOL5	APOL5
HERC2P5	11.754	4.02706e-06	0.0014427	0.00343795	0.314072	HERC2P5	HERC2P5
RN7SL472P	17.0196	2.94088e-07	0.00144269	0.0034301	0.314072	RN7SL472P	RN7SL472P
CCDC74BP1	4.03142	-1.26449e-06	0.00144269	0.00347687	0.314192	CCDC74BP1	CCDC74BP1
GAD2	10.5007	-4.53941e-06	0.0014427	0.0034533	0.314192	GAD2	GAD2
LINC01387	2.34865	2.18337e-06	0.0014427	0.00347034	0.314192	LINC01387	LINC01387
NHLH2	91.4687	-0.976092	0.730867	0.00347572	0.314192	NHLH2	NHLH2
NCKIPSD	1731.95	-2.44579e-05	0.0014427	0.00349975	0.314778	NCKIPSD	NCKIPSD
RFPL4B	1.40032	4.67962e-06	0.0014427	0.0035006	0.314778	RFPL4B	RFPL4B
AL445228.2	61.642	-9.23264e-06	0.0014427	0.00351448	0.315249	AL445228.2	AL445228.2
AP001065.2	13.2929	2.29682e-06	0.0014427	0.00353414	0.315463	AP001065.2	AP001065.2
HOXA9	11.442	-4.37309e-06	0.0014427	0.00352784	0.315463	HOXA9	HOXA9
ARL5AP3	12.6727	0.629367	0.712919	0.00355738	0.316763	ARL5AP3	ARL5AP3
AC016717.2	45.1037	-0.865141	0.664829	0.00357714	0.317748	AC016717.2	AC016717.2
IRF4	80.3347	4.89952e-06	0.0014427	0.00360042	0.318267	IRF4	IRF4
SORD2P	44.7687	-0.492108	0.426118	0.00359431	0.318267	SORD2P	SORD2P
SLC52A3	236.67	-6.34479e-06	0.0014427	0.00362461	0.319631	SLC52A3	SLC52A3
AC008267.1	16.3697	0.515818	0.651285	0.00365041	0.319777	AC008267.1	AC008267.1
HSPB6	388.796	-0.765677	0.609437	0.00365338	0.319777	HSPB6	HSPB6
LINC01998	6.64389	-1.27721e-06	0.00144269	0.00367006	0.319777	LINC01998	LINC01998
MNX1-AS2	6.10582	-5.16579e-06	0.0014427	0.00366233	0.319777	MNX1-AS2	MNX1-AS2
XPNPEP2	15.3471	0.645192	0.859963	0.00366684	0.319777	XPNPEP2	XPNPEP2
AC037198.1	41.0078	-2.65626e-06	0.00144269	0.0037454	0.320791	AC037198.1	AC037198.1
ASXL3	457.829	0.33749	0.346522	0.0037354	0.320791	ASXL3	ASXL3
BHLHE22	22.2971	-1.25326	0.979989	0.00376078	0.320791	BHLHE22	BHLHE22
CCR3	4.37239	3.26803e-06	0.0014427	0.00372999	0.320791	CCR3	CCR3
DTX3L	1447.97	0.355186	0.353974	0.00372352	0.320791	DTX3L	DTX3L
MYC	3569.57	0.541471	0.583394	0.00370518	0.320791	MYC	MYC
SNORD20	13.3421	-6.98556e-06	0.0014427	0.00375511	0.320791	SNORD20	SNORD20
TEX11	12.0602	0.964983	2.2407	0.00370823	0.320791	TEX11	TEX11
TIGIT	15.7323	0.692715	0.953588	0.00375496	0.320791	TIGIT	TIGIT
IGHGP	4.49171	-2.36112e-06	0.00144269	0.00377681	0.321407	IGHGP	IGHGP
AC026124.1	3.15265	5.01218e-06	0.0014427	0.00381664	0.322055	AC026124.1	AC026124.1
AC099670.3	9.47237	3.55781e-06	0.0014427	0.0038197	0.322055	AC099670.3	AC099670.3
IFIT1	1125.11	0.595162	1.08263	0.00380767	0.322055	IFIT1	IFIT1
IGHV2-70	1.70021	-1.06189e-06	0.00144269	0.00379521	0.322055	IGHV2-70	IGHV2-70
GALT	676.719	-0.315521	0.274784	0.00383853	0.322154	GALT	GALT
NR1I3	45.1127	-0.425651	0.371845	0.00383608	0.322154	NR1I3	NR1I3
AL158156.1	4.70628	-6.86109e-06	0.0014427	0.00386018	0.323228	AL158156.1	AL158156.1
AC103925.1	4.34295	-2.21304e-06	0.00144269	0.00388768	0.324786	AC103925.1	AC103925.1
AL135925.1	125.437	0.272056	0.318401	0.00391732	0.326515	AL135925.1	AL135925.1
AC009084.2	65.3472	-5.94125e-06	0.0014427	0.00395552	0.328362	AC009084.2	AC009084.2
CCNO	8.46751	-4.1058e-06	0.0014427	0.00395747	0.328362	CCNO	CCNO
FAM66E	10.6628	-7.6823e-06	0.0014427	0.00397212	0.32883	FAM66E	FAM66E
AL512598.1	8.06527	-6.81865e-06	0.0014427	0.00401183	0.33079	AL512598.1	AL512598.1
CALCA	19.9455	3.26234e-06	0.0014427	0.00401391	0.33079	CALCA	CALCA
AC037433.1	16.3443	5.10865e-06	0.0014427	0.00402517	0.33097	AC037433.1	AC037433.1
CEMIP	581.926	7.20556e-06	0.0014427	0.00410517	0.334651	CEMIP	CEMIP
IFIT3	939.319	7.01805e-06	0.0014427	0.00409358	0.334651	IFIT3	IFIT3
MT1JP	5.03454	-4.64394e-06	0.0014427	0.00409961	0.334651	MT1JP	MT1JP
SCARNA6	9.69343	-9.83524e-06	0.0014427	0.0041066	0.334651	SCARNA6	SCARNA6
TVP23A	386.426	8.10045e-06	0.0014427	0.00412734	0.335592	TVP23A	TVP23A
SPESP1	83.6911	5.24428e-06	0.0014427	0.00414738	0.336472	SPESP1	SPESP1
AL031602.1	12.2624	9.26308e-06	0.0014427	0.0041729	0.336672	AL031602.1	AL031602.1
IGKV2OR22-4	1.37147	3.02557e-06	0.0014427	0.00417751	0.336672	IGKV2OR22-4	IGKV2OR22-4
RXFP1	9.81343	3.67334e-06	0.0014427	0.00416468	0.336672	RXFP1	RXFP1
LINC02197	1.53666	-2.64518e-06	0.0014427	0.00421408	0.338126	LINC02197	LINC02197
TMEM100	399.515	-7.51984e-06	0.0014427	0.00420712	0.338126	TMEM100	TMEM100
AL138756.1	418.156	0.31721	0.637437	0.00426758	0.339435	AL138756.1	AL138756.1
C9orf152	21.5857	4.71906e-06	0.0014427	0.00426562	0.339435	C9orf152	C9orf152
IGLV2-11	9.51128	-1.39087e-07	0.00144269	0.00425287	0.339435	IGLV2-11	IGLV2-11
VAT1L	2204.71	6.54893e-06	0.0014427	0.00426046	0.339435	VAT1L	VAT1L
AC068989.1	31.902	7.80846e-06	0.0014427	0.00429729	0.341055	AC068989.1	AC068989.1
AC018553.1	17.0012	0.544855	1.17262	0.00438268	0.341693	AC018553.1	AC018553.1
AC021218.1	5.72925	-6.48408e-07	0.00144269	0.00443587	0.341693	AC021218.1	AC021218.1
AC103808.3	3.53752	-1.23893e-06	0.00144269	0.00440286	0.341693	AC103808.3	AC103808.3
AC234781.3	8.50183	3.82051e-06	0.0014427	0.00438661	0.341693	AC234781.3	AC234781.3
AC237221.1	27.541	3.67765e-06	0.0014427	0.00439078	0.341693	AC237221.1	AC237221.1
AKAP5	142.236	-7.52597e-08	0.00144263	0.00443333	0.341693	AKAP5	AKAP5
CAPSL	11.9222	-3.82285e-06	0.0014427	0.0043389	0.341693	CAPSL	CAPSL
FAM83E	23.6477	7.98152e-06	0.0014427	0.00436211	0.341693	FAM83E	FAM83E
IGKV2-30	2.36669	-1.3813e-06	0.00144269	0.00432756	0.341693	IGKV2-30	IGKV2-30
LINC01589	1.84148	-4.88845e-06	0.0014427	0.00443289	0.341693	LINC01589	LINC01589
LINC02613	14.7141	5.4772e-06	0.0014427	0.00444572	0.341693	LINC02613	LINC02613
NPIPA7	3.8364	-3.24688e-06	0.0014427	0.00441379	0.341693	NPIPA7	NPIPA7
PATL2	85.3982	9.80911e-06	0.00144269	0.00442325	0.341693	PATL2	PATL2
RTP5	354.22	-6.91907e-06	0.0014427	0.00431493	0.341693	RTP5	RTP5
ST3GAL5	2739.29	-1.65304e-05	0.0014427	0.00444228	0.341693	ST3GAL5	ST3GAL5
AL121839.2	31.6078	-6.24425e-06	0.0014427	0.00447019	0.342852	AL121839.2	AL121839.2
AC008957.3	117.854	-1.81126e-06	0.00144269	0.00448599	0.343343	AC008957.3	AC008957.3
LINC02254	1.9636	3.92747e-06	0.0014427	0.0045126	0.344657	LINC02254	LINC02254
ARHGAP36	252.603	3.80019e-06	0.0014427	0.0045625	0.347351	ARHGAP36	ARHGAP36
JCHAIN	11.6898	1.71178e-06	0.00144269	0.0045669	0.347351	JCHAIN	JCHAIN
DNM1P41	2.36894	0.959848	1.01059	0.00459681	0.348899	DNM1P41	DNM1P41
AC005224.3	45.615	2.59614e-06	0.00144269	0.00463757	0.349089	AC005224.3	AC005224.3
NUDT15	244.485	-0.317985	0.396925	0.00463299	0.349089	NUDT15	NUDT15
RHPN2	1033.59	1.36264e-05	0.0014427	0.004634	0.349089	RHPN2	RHPN2
SHC1	4007.36	-0.467739	0.541105	0.00462372	0.349089	SHC1	SHC1
ANKRD53	85.8837	-0.473049	0.537488	0.00465929	0.350003	ANKRD53	ANKRD53
AC008050.1	10.2361	6.73619e-06	0.0014427	0.00469639	0.352065	AC008050.1	AC008050.1
HOXA11-AS	2.28825	-2.80992e-06	0.0014427	0.00474823	0.354465	HOXA11-AS	HOXA11-AS
MOGAT3	3.56779	2.14823e-06	0.0014427	0.00475753	0.354465	MOGAT3	MOGAT3
NXPH2	150.533	6.72687e-06	0.0014427	0.00474651	0.354465	NXPH2	NXPH2
IGLV1-47	9.47573	-2.06914e-07	0.00144269	0.00476849	0.354558	IGLV1-47	IGLV1-47
TNFRSF11A	99.054	-6.7198e-06	0.0014427	0.00478237	0.354868	TNFRSF11A	TNFRSF11A
CWH43	1.92743	3.23966e-06	0.0014427	0.0047981	0.355312	CWH43	CWH43
AC092943.1	1.65602	5.38716e-06	0.0014427	0.00484218	0.355664	AC092943.1	AC092943.1
AK7	36.7384	-7.41703e-06	0.0014427	0.00483206	0.355664	AK7	AK7
BTN3A3	1207.75	9.61428e-06	0.00144269	0.00485271	0.355664	BTN3A3	BTN3A3
IFI6	2907.1	6.59069e-06	0.0014427	0.0048613	0.355664	IFI6	IFI6
IGLV4-69	4.02674	3.81257e-07	0.00144269	0.00485211	0.355664	IGLV4-69	IGLV4-69
TMEM71	127.443	7.06779e-06	0.0014427	0.00484623	0.355664	TMEM71	TMEM71
HOXD4	289.528	-6.66498e-06	0.0014427	0.00488243	0.356496	HOXD4	HOXD4
AC062037.3	14.6256	-8.04857e-06	0.0014427	0.00491794	0.357642	AC062037.3	AC062037.3
AC120024.1	7.59491	-5.36638e-06	0.0014427	0.00492752	0.357642	AC120024.1	AC120024.1
LINC02315	5.14222	1.91262e-06	0.0014427	0.00490981	0.357642	LINC02315	LINC02315
ATG2A	2537.82	-0.269531	0.352089	0.00497375	0.360038	ATG2A	ATG2A
IGHV4-39	8.82992	7.37405e-08	0.00144269	0.00498026	0.360038	IGHV4-39	IGHV4-39
PDK4	2523.22	-0.664778	0.898572	0.00499251	0.36021	PDK4	PDK4
POSTN	493.891	-9.0489e-07	0.00144269	0.00500952	0.360725	POSTN	POSTN
ABCC6P1	26.649	7.26613e-06	0.0014427	0.0050265	0.361235	ABCC6P1	ABCC6P1
AP005202.1	1.89031	2.78949e-06	0.0014427	0.00505606	0.362646	AP005202.1	AP005202.1
KCNQ5	516.814	8.22897e-06	0.00144269	0.00510152	0.365189	KCNQ5	KCNQ5
ST20-AS1	84.4963	-1.90245e-05	0.00144269	0.00511389	0.365358	ST20-AS1	ST20-AS1
AL158013.1	4.87099	-4.30494e-06	0.0014427	0.00515433	0.367326	AL158013.1	AL158013.1
IGHV3-49	1.72223	-1.16907e-06	0.00144269	0.00516155	0.367326	IGHV3-49	IGHV3-49
COX10-AS1	984.674	1.06588e-05	0.00144269	0.00519578	0.369042	COX10-AS1	COX10-AS1
SNORD114-6	1.22511	-9.12403e-07	0.00144269	0.00522042	0.370072	SNORD114-6	SNORD114-6
NOX4	171.22	7.75274e-06	0.00144269	0.00523075	0.370086	NOX4	NOX4
GOLGA6L4	34.7768	5.9007e-06	0.0014427	0.00525265	0.370916	GOLGA6L4	GOLGA6L4
AC117528.1	2.62966	-5.19625e-06	0.0014427	0.00526687	0.371202	AC117528.1	AC117528.1
ASPDH	122.282	-8.71417e-06	0.0014427	0.00532935	0.372015	ASPDH	ASPDH
ERICH2	16.6256	-3.62091e-06	0.00144269	0.0053279	0.372015	ERICH2	ERICH2
FRZB	1444.8	-4.77333e-06	0.0014427	0.00531873	0.372015	FRZB	FRZB
FSD2	18.9478	8.34871e-06	0.0014427	0.00530385	0.372015	FSD2	FSD2
LINC00665	1011.36	-1.59314e-05	0.00144269	0.00531395	0.372015	LINC00665	LINC00665
AC010343.3	0.878698	1.41703e-06	0.00144269	0.00535677	0.372505	AC010343.3	AC010343.3
LINC00606	33.4573	4.18378e-06	0.0014427	0.00535277	0.372505	LINC00606	LINC00606
SMPX	2.51895	-6.87791e-06	0.0014427	0.00536871	0.372625	SMPX	SMPX
AC005537.1	6.11301	3.99053e-06	0.0014427	0.00544057	0.373425	AC005537.1	AC005537.1
AC010536.3	5.6662	8.31724e-06	0.00144269	0.00543597	0.373425	AC010536.3	AC010536.3
AC010975.1	12.6204	-7.0683e-06	0.00144269	0.00560797	0.373425	AC010975.1	AC010975.1
AC120057.3	53.8951	5.381e-06	0.0014427	0.00556438	0.373425	AC120057.3	AC120057.3
AC124248.2	22.8852	6.28027e-06	0.00144269	0.00555939	0.373425	AC124248.2	AC124248.2
AC148477.2	9.87829	5.48882e-06	0.0014427	0.00544323	0.373425	AC148477.2	AC148477.2
AL449403.2	143.998	-6.18669e-06	0.0014427	0.00565454	0.373425	AL449403.2	AL449403.2
CEP85L	721.635	1.87294e-05	0.00144269	0.00555067	0.373425	CEP85L	CEP85L
COX10	470.881	1.38897e-05	0.00144269	0.00565499	0.373425	COX10	COX10
CSH2	4.7594	1.96026e-06	0.0014427	0.00554793	0.373425	CSH2	CSH2
E2F7	431.739	6.48426e-06	0.0014427	0.00568349	0.373425	E2F7	E2F7
EIF5AP2	1.54994	3.57425e-06	0.0014427	0.00551335	0.373425	EIF5AP2	EIF5AP2
GPR179	407.338	5.60634e-06	0.00144269	0.00553578	0.373425	GPR179	GPR179
HAPLN1	66.7154	-6.91296e-06	0.0014427	0.00540821	0.373425	HAPLN1	HAPLN1
IGF2BP2	1951.48	1.26277e-05	0.00144269	0.00540396	0.373425	IGF2BP2	IGF2BP2
IGHV5-51	9.63471	9.12325e-07	0.00144269	0.00568056	0.373425	IGHV5-51	IGHV5-51
IGKC	189.516	-1.07375e-06	0.00144269	0.00561844	0.373425	IGKC	IGKC
KISS1R	31.5942	-4.95882e-06	0.0014427	0.0055885	0.373425	KISS1R	KISS1R
LGR6	198.629	-5.17331e-06	0.0014427	0.00566627	0.373425	LGR6	LGR6
LINC02018	89.1943	-1.3209e-05	0.00144269	0.00547918	0.373425	LINC02018	LINC02018
LRRC1	714.894	-1.61043e-05	0.00144269	0.00565811	0.373425	LRRC1	LRRC1
MIRLET7BHG	730.263	-9.29488e-06	0.00144269	0.00569268	0.373425	MIRLET7BHG	MIRLET7BHG
OAS2	615.792	7.0768e-06	0.0014427	0.00546332	0.373425	OAS2	OAS2
PCSK2	547.623	-6.11609e-06	0.0014427	0.00560095	0.373425	PCSK2	PCSK2
RB1-DT	8.48205	-7.45952e-06	0.00144269	0.00568069	0.373425	RB1-DT	RB1-DT
ROR1-AS1	25.4122	3.22999e-06	0.0014427	0.00557576	0.373425	ROR1-AS1	ROR1-AS1
RTP4	38.4028	6.35731e-06	0.0014427	0.00570755	0.373425	RTP4	RTP4
SGPL1	2989.27	0.17312	0.519848	0.00557356	0.373425	SGPL1	SGPL1
TMED4	2965.44	-2.65931e-05	0.00144269	0.00556635	0.373425	TMED4	TMED4
TMEM138	695.574	-1.70893e-05	0.00144269	0.00561031	0.373425	TMEM138	TMEM138
ZNF556	91.0048	-6.4857e-06	0.0014427	0.00567655	0.373425	ZNF556	ZNF556
ZNF683	19.1066	3.77574e-06	0.0014427	0.00570701	0.373425	ZNF683	ZNF683
AC013439.1	3.92455	4.88206e-06	0.0014427	0.00578461	0.37779	AC013439.1	AC013439.1
LINC00355	2.61792	-4.30942e-06	0.0014427	0.00580414	0.378388	LINC00355	LINC00355
AC006487.2	5.88293	-6.49659e-06	0.00144269	0.00581766	0.378594	AC006487.2	AC006487.2
EIF5A2	471.761	1.50618e-05	0.00144269	0.0058348	0.378956	EIF5A2	EIF5A2
SULT1B1	66.4449	-6.01035e-06	0.0014427	0.00584399	0.378956	SULT1B1	SULT1B1
AC007405.3	56.983	-5.65495e-06	0.0014427	0.00588325	0.37948	AC007405.3	AC007405.3
PKD1P5	456.272	4.20107e-06	0.00144269	0.00586553	0.37948	PKD1P5	PKD1P5
SEPHS1P1	26.615	7.15439e-06	0.00144269	0.00588242	0.37948	SEPHS1P1	SEPHS1P1
IBA57	576.645	-1.73085e-05	0.00144269	0.00590228	0.380036	IBA57	IBA57
AC064875.1	120.11	2.81151e-06	0.00144269	0.00593177	0.381263	AC064875.1	AC064875.1
ANKUB1	12.0627	-6.18153e-06	0.0014427	0.00594782	0.381622	ANKUB1	ANKUB1
SULT1E1	2.23678	-1.32927e-07	0.00144269	0.00598562	0.383374	SULT1E1	SULT1E1
HTR2B	7.33874	-6.36068e-06	0.00144269	0.00600895	0.38339	HTR2B	HTR2B
IGKV3-15	6.76104	5.80394e-09	0.00144269	0.00600382	0.38339	IGKV3-15	IGKV3-15
RPL3P4	116.81	-8.65231e-06	0.00144269	0.00601739	0.38339	RPL3P4	RPL3P4
AL669942.1	60.8657	2.36536e-06	0.00144269	0.00604088	0.384217	AL669942.1	AL669942.1
AC016831.1	136.964	-8.3804e-06	0.00144269	0.00608498	0.385231	AC016831.1	AC016831.1
AC055764.2	6.6989	1.01019e-05	0.00144269	0.00609904	0.385231	AC055764.2	AC055764.2
AL008733.1	7.97378	6.4417e-06	0.00144269	0.00608343	0.385231	AL008733.1	AL008733.1
SLCO4A1	1167.07	-7.24967e-06	0.00144269	0.00609585	0.385231	SLCO4A1	SLCO4A1
WDR72	4.73351	-3.49979e-06	0.00144269	0.00612266	0.386055	WDR72	WDR72
AC016065.2	2.9156	-5.85735e-06	0.00144269	0.00614719	0.386369	AC016065.2	AC016065.2
NTRK1	294.467	5.57737e-06	0.0014427	0.0061488	0.386369	NTRK1	NTRK1
AL157895.1	30.7041	3.95914e-06	0.0014427	0.00616089	0.386464	AL157895.1	AL157895.1
LINC01117	12.6204	-3.88765e-06	0.0014427	0.00617931	0.386954	LINC01117	LINC01117
AC005722.2	29.3515	7.55757e-06	0.00144269	0.00624674	0.388146	AC005722.2	AC005722.2
AC135050.5	53.5994	-1.44305e-05	0.00144269	0.00624098	0.388146	AC135050.5	AC135050.5
AL513478.4	39.1734	-1.56503e-06	0.00144268	0.0062515	0.388146	AL513478.4	AL513478.4
EDN3	96.7808	-4.42053e-06	0.0014427	0.00620955	0.388146	EDN3	EDN3
RPRM	455.136	6.86378e-06	0.00144269	0.00623542	0.388146	RPRM	RPRM
CES4A	266.422	-5.92345e-06	0.0014427	0.00629369	0.389408	CES4A	CES4A
CLDND2	29.1504	-8.891e-06	0.00144269	0.00629346	0.389408	CLDND2	CLDND2
OR5K2	5.51671	5.68038e-06	0.00144269	0.00630382	0.389408	OR5K2	OR5K2
MACC1-AS1	2.70633	2.24914e-06	0.0014427	0.00631505	0.389442	MACC1-AS1	MACC1-AS1
AC105265.4	4.77916	2.8993e-06	0.0014427	0.00634336	0.390529	AC105265.4	AC105265.4
TUBB8	30.3847	5.60213e-06	0.00144269	0.00636147	0.390984	TUBB8	TUBB8
SPINK5	11.1264	3.9616	0.772016	0.00637459	0.391132	SPINK5	SPINK5
IGLV3-21	6.92988	-6.13699e-08	0.00144269	0.00643827	0.393716	IGLV3-21	IGLV3-21
ST3GAL5-AS1	29.5618	-1.14566e-05	0.00144269	0.006432	0.393716	ST3GAL5-AS1	ST3GAL5-AS1
EFL1	746.103	1.4029e-05	0.00144269	0.0064504	0.393798	EFL1	EFL1
LINC01776	7.40704	4.8658e-06	0.00144269	0.00646191	0.393842	LINC01776	LINC01776
ARL5C	2.36501	4.68626e-06	0.00144269	0.0065253	0.395586	ARL5C	ARL5C
EFCAB1	247.407	-5.93554e-06	0.00144269	0.00656638	0.395586	EFCAB1	EFCAB1
LINC01143	1.48061	-2.08735e-06	0.0014427	0.00655612	0.395586	LINC01143	LINC01143
MIR137HG	109.275	1.91007	0.645825	0.00653819	0.395586	MIR137HG	MIR137HG
PPL	415.69	-5.27422e-06	0.0014427	0.0065548	0.395586	PPL	PPL
PYCR2	1395.17	-2.13754e-05	0.00144269	0.00656528	0.395586	PYCR2	PYCR2
SLC5A10	29.2084	6.56303e-06	0.00144269	0.00656429	0.395586	SLC5A10	SLC5A10
SLC25A30	447.627	-1.37598e-05	0.00144269	0.00661229	0.397696	SLC25A30	SLC25A30
GPIHBP1	328.585	-4.83863e-06	0.0014427	0.00664643	0.399092	GPIHBP1	GPIHBP1
CAPN10	2386.77	-1.52903e-05	0.00144269	0.00666538	0.399572	CAPN10	CAPN10
AL512625.2	106.735	-1.33805e-05	0.00144271	0.0067113	0.401666	AL512625.2	AL512625.2
AL031282.2	60.1831	-1.28216e-05	0.00144269	0.00673069	0.402167	AL031282.2	AL031282.2
HEMK1	1766.85	-1.45096e-05	0.00144269	0.00674265	0.402224	HEMK1	HEMK1
LINC02002	2.1641	1.0377e-06	0.00144269	0.00676547	0.402926	LINC02002	LINC02002
ROPN1L	18.1591	-6.92783e-06	0.00144269	0.00677855	0.403048	ROPN1L	ROPN1L
AC016682.1	1.29999	-3.70497e-06	0.00144269	0.00686078	0.403562	AC016682.1	AC016682.1
AC093809.1	1.21777	1.56114e-06	0.00144269	0.00684826	0.403562	AC093809.1	AC093809.1
C1QTNF8	28.7107	-5.14218e-06	0.00144269	0.00684692	0.403562	C1QTNF8	C1QTNF8
FAM183A	14.8822	-5.64235e-06	0.00144269	0.00686567	0.403562	FAM183A	FAM183A
GSR	1244.58	-1.6592e-05	0.00144269	0.00682723	0.403562	GSR	GSR
HNRNPA3P12	17.737	-1.21805e-05	0.00144269	0.00689507	0.403562	HNRNPA3P12	HNRNPA3P12
IGHV6-1	2.69698	2.34755e-07	0.00144269	0.00688202	0.403562	IGHV6-1	IGHV6-1
IGLV2-8	3.80044	-1.07194e-07	0.00144269	0.00684586	0.403562	IGLV2-8	IGLV2-8
PCDH20	3.87446	-6.02323e-06	0.00144269	0.00689774	0.403562	PCDH20	PCDH20
PCDHB7	174.577	5.99085e-06	0.00144269	0.00688609	0.403562	PCDHB7	PCDHB7
TATDN2P3	2.73723	3.85762e-06	0.0014427	0.00691417	0.403876	TATDN2P3	TATDN2P3
AC103718.1	26.4578	3.87972e-06	0.0014427	0.00695507	0.404401	AC103718.1	AC103718.1
AC231759.2	3.02124	-5.20905e-06	0.00144269	0.0069564	0.404401	AC231759.2	AC231759.2
PRKCD	882.249	-1.42573e-05	0.00144269	0.00695506	0.404401	PRKCD	PRKCD
GPR61	76.4816	-7.26722e-06	0.00144269	0.00698747	0.405562	GPR61	GPR61
LINC02428	11.9257	7.08377e-07	0.00144269	0.00701959	0.40678	LINC02428	LINC02428
ERICH6B	17.4314	-1.10525e-05	0.00144269	0.00705008	0.407596	ERICH6B	ERICH6B
FARSA-AS1	8.40472	-9.35935e-06	0.00144269	0.00706717	0.407596	FARSA-AS1	FARSA-AS1
KCNG3	29.0434	6.12267e-06	0.00144269	0.0070663	0.407596	KCNG3	KCNG3
IGLV7-46	3.1275	-1.94327e-06	0.00144269	0.00709377	0.408485	IGLV7-46	IGLV7-46
AL139384.1	24.3163	-8.34164e-06	0.00144269	0.00711596	0.408728	AL139384.1	AL139384.1
MIR6071	19.0069	-6.45496e-06	0.00144269	0.00712039	0.408728	MIR6071	MIR6071
LINC02253	2.0368	2.21834e-06	0.0014427	0.00715002	0.409785	LINC02253	LINC02253
AC009237.8	36.479	6.89264e-06	0.00144269	0.00723653	0.410251	AC009237.8	AC009237.8
ADAM12	630.514	7.106e-06	0.00144269	0.00723703	0.410251	ADAM12	ADAM12
CRYBG2	13.7448	-5.41696e-06	0.00144269	0.00722565	0.410251	CRYBG2	CRYBG2
CSAG3	3.96959	2.49193e-06	0.0014427	0.00718582	0.410251	CSAG3	CSAG3
HMCN2	1470.46	3.97801e-06	0.0014427	0.00724806	0.410251	HMCN2	HMCN2
PPY	3.74657	2.2067e-06	0.00144269	0.00718319	0.410251	PPY	PPY
RPSAP8	2.90081	-6.56628e-06	0.00144269	0.00724117	0.410251	RPSAP8	RPSAP8
SCUBE1	151.998	-5.25545e-06	0.00144269	0.00724132	0.410251	SCUBE1	SCUBE1
PXYLP1	2396.04	9.94043e-06	0.00144269	0.00726461	0.410552	PXYLP1	PXYLP1
HNRNPA1P9	10.5215	4.50484e-06	0.00144269	0.00728477	0.411054	HNRNPA1P9	HNRNPA1P9
FST	220.974	5.59154e-06	0.00144269	0.00731262	0.411355	FST	FST
SEMA4F	690.557	-1.36131e-05	0.00144267	0.00731117	0.411355	SEMA4F	SEMA4F
MT-ND6	12650	-5.60113e-06	0.00144269	0.00734654	0.412627	MT-ND6	MT-ND6
AC091180.5	12.1489	-8.16179e-06	0.00144269	0.0074081	0.413462	AC091180.5	AC091180.5
AL117190.1	3.37417	6.43234e-06	0.00144269	0.00743249	0.413462	AL117190.1	AL117190.1
DPEP1	84.7778	4.96413e-06	0.00144269	0.00744587	0.413462	DPEP1	DPEP1
GID4	772.659	1.16797e-05	0.00144269	0.00741206	0.413462	GID4	GID4
PARD6G	1300.14	5.30842e-06	0.00144269	0.00737685	0.413462	PARD6G	PARD6G
POLR3E	1554.29	-2.03671e-05	0.00144269	0.0074271	0.413462	POLR3E	POLR3E
RARRES2	447.529	3.30263e-06	0.0014427	0.0074192	0.413462	RARRES2	RARRES2
SLC28A1	91.1763	3.91122e-06	0.0014427	0.007452	0.413462	SLC28A1	SLC28A1
AC242022.1	3.79181	-6.37928e-06	0.0014427	0.00750076	0.413707	AC242022.1	AC242022.1
ADPRM	236.591	1.28492e-05	0.00144269	0.00750175	0.413707	ADPRM	ADPRM
TACR1	798.85	-4.95564e-06	0.00144269	0.00749986	0.413707	TACR1	TACR1
TXNIP	15443.5	-0.281743	0.473226	0.00747664	0.413707	TXNIP	TXNIP
SHC3	3727.27	1.23946e-05	0.0014427	0.00752395	0.414305	SHC3	SHC3
BRD9	2116.04	-1.96973e-05	0.00144271	0.00754576	0.41488	BRD9	BRD9
AC011005.4	83.5243	2.06894e-07	0.00144267	0.007637	0.415517	AC011005.4	AC011005.4
AL353593.2	13.2774	-7.92749e-06	0.00144269	0.00760755	0.415517	AL353593.2	AL353593.2
CD200R1	20.8303	7.1351e-06	0.00144269	0.00761423	0.415517	CD200R1	CD200R1
DESI1	2142.9	-2.3544e-05	0.00144268	0.00760295	0.415517	DESI1	DESI1
LINC02104	2.00103	4.00761e-06	0.00144269	0.00763626	0.415517	LINC02104	LINC02104
NWD1	296.18	-6.28249e-06	0.00144269	0.00758331	0.415517	NWD1	NWD1
PCDHA8	28.1625	-8.12399e-06	0.00144269	0.00763557	0.415517	PCDHA8	PCDHA8
AC013400.1	8.1845	-6.06134e-06	0.00144269	0.00765315	0.415776	AC013400.1	AC013400.1
AC027130.1	11.1417	-7.66705e-06	0.00144269	0.00770998	0.418241	AC027130.1	AC027130.1
AC010255.1	4.39281	-5.11323e-06	0.00144269	0.00772856	0.418627	AC010255.1	AC010255.1
MAGEB2	1.44046	2.50833e-06	0.0014427	0.00776868	0.420176	MAGEB2	MAGEB2
AC008429.1	45.1234	-7.40313e-06	0.00144269	0.00789483	0.422568	AC008429.1	AC008429.1
AC112191.1	1.10268	2.71071e-06	0.00144269	0.00788472	0.422568	AC112191.1	AC112191.1
AL096865.1	15.9581	-6.5188e-06	0.00144269	0.00787187	0.422568	AL096865.1	AL096865.1
AL357033.3	12.6042	-6.20045e-06	0.00144269	0.00789585	0.422568	AL357033.3	AL357033.3
ANKMY1	642.499	-1.32813e-05	0.00144269	0.0079055	0.422568	ANKMY1	ANKMY1
KCNV2	27.3471	1.06126e-05	0.00144269	0.0078896	0.422568	KCNV2	KCNV2
NRXN3	931.243	8.35188e-06	0.00144269	0.00783687	0.422568	NRXN3	NRXN3
RAB25	9.36262	-5.90426e-06	0.00144269	0.00785554	0.422568	RAB25	RAB25
ARG1	12.5045	-5.99511e-06	0.00144269	0.00792058	0.422755	ARG1	ARG1
AC090004.2	10.5249	-3.862e-06	0.0014427	0.00800767	0.426157	AC090004.2	AC090004.2
PWWP3B	238.382	7.05062e-06	0.00144269	0.00800066	0.426157	PWWP3B	PWWP3B
CD22	820.31	-5.43905e-06	0.00144269	0.00802203	0.4263	CD22	CD22
AC020907.3	1.32936	-3.48574e-06	0.00144269	0.00803845	0.42648	AC020907.3	AC020907.3
HELZ2	3602.23	8.59423e-06	0.00144268	0.00807214	0.42648	HELZ2	HELZ2
IGKV1-5	10.7341	-3.35194e-07	0.00144269	0.00806402	0.42648	IGKV1-5	IGKV1-5
NAXE	1232.27	-1.48231e-05	0.00144269	0.00806135	0.42648	NAXE	NAXE
OR52K1	1.59626	3.48582e-06	0.00144269	0.00811519	0.428135	OR52K1	OR52K1
AC007218.3	8.65196	5.0065e-06	0.00144269	0.008274	0.428352	AC007218.3	AC007218.3
AC082651.1	8.28785	-4.6722e-06	0.00144269	0.00826083	0.428352	AC082651.1	AC082651.1
AC124017.1	3.66695	-7.59454e-06	0.0014427	0.00826759	0.428352	AC124017.1	AC124017.1
AGGF1P6	6.95624	2.13985e-06	0.0014427	0.00826959	0.428352	AGGF1P6	AGGF1P6
AL590302.2	1.01776	2.165e-06	0.0014427	0.00813846	0.428352	AL590302.2	AL590302.2
CXCL9	63.4182	3.2464e-06	0.00144269	0.00828004	0.428352	CXCL9	CXCL9
FP326651.1	10.9351	4.26713e-06	0.00144269	0.00822008	0.428352	FP326651.1	FP326651.1
GGTA1P	202.903	4.74012e-06	0.00144269	0.00819183	0.428352	GGTA1P	GGTA1P
GNGT1	2.25103	4.88471	1.67267	0.0082953	0.428352	GNGT1	GNGT1
HOXB7	5.36484	-5.42052e-06	0.00144269	0.00823635	0.428352	HOXB7	HOXB7
LINC02067	7.75009	5.80131e-06	0.00144269	0.00823065	0.428352	LINC02067	LINC02067
PKN2-AS1	25.3962	6.03905e-06	0.00144269	0.00828912	0.428352	PKN2-AS1	PKN2-AS1
SKIV2L	3196.2	-1.94169e-05	0.00144268	0.00824494	0.428352	SKIV2L	SKIV2L
ST3GAL6	944.588	1.15532e-05	0.00144269	0.00829035	0.428352	ST3GAL6	ST3GAL6
TBX1	619.224	-4.79996e-06	0.00144269	0.00816795	0.428352	TBX1	TBX1
AF099810.1	1.0975	2.79898e-06	0.00144269	0.00838917	0.4313	AF099810.1	AF099810.1
AL133320.1	6.27182	-4.72519e-06	0.00144269	0.00837481	0.4313	AL133320.1	AL133320.1
EIF2AK2	3678.81	1.60519e-05	0.00144269	0.00838827	0.4313	EIF2AK2	EIF2AK2
LINC01535	156.43	-9.85922e-06	0.00144269	0.0084441	0.4313	LINC01535	LINC01535
LLGL2	674.218	-8.84681e-06	0.00144269	0.00839977	0.4313	LLGL2	LLGL2
NBPF3	437.279	1.49219e-05	0.00144269	0.00842548	0.4313	NBPF3	NBPF3
RDH10	2572.37	5.54066e-06	0.00144269	0.00841797	0.4313	RDH10	RDH10
TMEM51	461.71	1.39388e-05	0.0014427	0.00844691	0.4313	TMEM51	TMEM51
AC053503.2	6.11701	-8.67076e-06	0.00144269	0.00848957	0.431311	AC053503.2	AC053503.2
CNMD	15.3271	-6.50893e-06	0.00144269	0.00847958	0.431311	CNMD	CNMD
DCUN1D2-AS	23.6963	-8.23144e-06	0.00144269	0.00850452	0.431311	DCUN1D2-AS	DCUN1D2-AS
L3MBTL2	1159.83	-1.884e-05	0.00144269	0.00849709	0.431311	L3MBTL2	L3MBTL2
PDCD6	601.292	-1.29931e-05	0.00144269	0.00850619	0.431311	PDCD6	PDCD6
AC079684.1	24.9438	-6.35012e-06	0.00144269	0.0086004	0.431786	AC079684.1	AC079684.1
AC123912.5	1.12151	2.62595e-06	0.00144269	0.00856526	0.431786	AC123912.5	AC123912.5
BLACAT1	140.569	-7.06819e-06	0.00144269	0.00860165	0.431786	BLACAT1	BLACAT1
CELA1	3.17702	-9.16005e-07	0.00144269	0.00858638	0.431786	CELA1	CELA1
LOXHD1	6.25367	-8.39363e-06	0.00144269	0.00856459	0.431786	LOXHD1	LOXHD1
MT-ND1	57489	-4.84649e-06	0.00144269	0.00853202	0.431786	MT-ND1	MT-ND1
SERPIND1	20.2543	5.36355e-06	0.00144269	0.00858676	0.431786	SERPIND1	SERPIND1
TTLL12	1870.53	-1.81079e-05	0.00144268	0.00861018	0.431786	TTLL12	TTLL12
HUNK	1290.06	5.18846e-06	0.00144269	0.00862824	0.432098	HUNK	HUNK
TTC39A	142.526	-8.78333e-06	0.00144269	0.0086786	0.434025	TTC39A	TTC39A
AC009654.1	11.1125	4.60785e-06	0.00144269	0.00869386	0.434193	AC009654.1	AC009654.1
DEC1	48.0606	-3.33089e-06	0.00144269	0.0087942	0.438605	DEC1	DEC1
RTL9	38.7493	9.69229e-06	0.00144269	0.00881899	0.438642	RTL9	RTL9
SCX	178.21	-8.09503e-06	0.00144269	0.00881123	0.438642	SCX	SCX
AC122718.1	13.4566	-6.78844e-06	0.00144269	0.00883528	0.438855	AC122718.1	AC122718.1
PNLDC1	76.7642	3.78874e-06	0.00144269	0.00885833	0.439094	PNLDC1	PNLDC1
SNX7	609.299	1.22155e-05	0.00144269	0.00886414	0.439094	SNX7	SNX7
CUL7	1747.4	-1.25021e-05	0.00144269	0.0088907	0.439812	CUL7	CUL7
ADAMTS14	495.597	6.69688e-06	0.00144269	0.00894649	0.441376	ADAMTS14	ADAMTS14
RNF123	1701.26	-2.23431e-05	0.00144268	0.0089373	0.441376	RNF123	RNF123
WFDC1	141.245	6.15524e-06	0.00144269	0.00896272	0.44158	WFDC1	WFDC1
CFAP77	27.6487	-5.8598e-06	0.00144269	0.00900765	0.442599	CFAP77	CFAP77
KRT16P3	6.84202	3.05262e-06	0.00144269	0.00900156	0.442599	KRT16P3	KRT16P3
AC012531.1	1.24199	-1.54692e-06	0.00144269	0.00907158	0.443948	AC012531.1	AC012531.1
CCDC153	32.2678	-8.83765e-06	0.00144269	0.00906048	0.443948	CCDC153	CCDC153
LINC01993	86.8693	1.3925e-06	0.00144269	0.00906521	0.443948	LINC01993	LINC01993
LINC02351	1.80773	-3.59749e-06	0.00144269	0.00909008	0.444258	LINC02351	LINC02351
AL121932.2	2.27167	-3.88455e-06	0.00144269	0.00910532	0.444408	AL121932.2	AL121932.2
RNFT1P3	4.60139	-6.15614e-06	0.00144269	0.00916278	0.446615	RNFT1P3	RNFT1P3
ABCC12	5.58266	4.97876e-06	0.00144269	0.00921368	0.4479	ABCC12	ABCC12
MMP3	24.9788	-3.82145e-06	0.00144269	0.00920937	0.4479	MMP3	MMP3
MFSD3	593.953	-1.2933e-05	0.00144269	0.00926989	0.450033	MFSD3	MFSD3
AC137630.1	11.198	-1.08462e-05	0.00144269	0.00939018	0.451184	AC137630.1	AC137630.1
C1QBPP2	7.25391	7.28262e-06	0.00144269	0.00937704	0.451184	C1QBPP2	C1QBPP2
HOXC6	18.1071	-4.15979e-06	0.0014427	0.009362	0.451184	HOXC6	HOXC6
PARP12	1258.53	1.12483e-05	0.00144269	0.00936863	0.451184	PARP12	PARP12
PKP1	12.3471	-1.29777e-06	0.00144269	0.00932592	0.451184	PKP1	PKP1
SLC25A24	452.606	1.50418e-05	0.00144269	0.00939246	0.451184	SLC25A24	SLC25A24
WNT11	114.364	7.62131e-06	0.00144269	0.00934727	0.451184	WNT11	WNT11
Z98752.4	4.7302	-5.94545e-06	0.00144269	0.0093158	0.451184	Z98752.4	Z98752.4
AP004609.3	59.9599	-8.56526e-06	0.00144269	0.00941396	0.451623	AP004609.3	AP004609.3
LMO4	4570.44	-1.52624e-05	0.00144272	0.00945265	0.451698	LMO4	LMO4
MRPS9	245.075	-1.90186e-05	0.00144268	0.00944384	0.451698	MRPS9	MRPS9
NHLRC4	10.5652	-6.0398e-06	0.00144269	0.0094475	0.451698	NHLRC4	NHLRC4
LINC02126	0.94071	2.61823e-06	0.0014427	0.00949308	0.453037	LINC02126	LINC02126
CARMN	148.445	1.11385e-06	0.00144268	0.00952491	0.453963	CARMN	CARMN
PRR18	612.577	-5.16705e-06	0.00144269	0.00953803	0.453995	PRR18	PRR18
AL354897.1	3.51251	5.57646e-06	0.00144269	0.0096034	0.454813	AL354897.1	AL354897.1
AL935212.2	1.34493	1.81625e-06	0.0014427	0.00959032	0.454813	AL935212.2	AL935212.2
ARHGEF9-IT1	2.23871	-4.05803e-06	0.00144269	0.00960504	0.454813	ARHGEF9-IT1	ARHGEF9-IT1
CD19	8.82596	1.24325e-05	0.00144271	0.00960338	0.454813	CD19	CD19
AC012066.2	12.2631	-7.93314e-06	0.00144269	0.0096447	0.455116	AC012066.2	AC012066.2
REV3L-IT1	2.63692	-6.816e-06	0.0014427	0.0096715	0.455116	REV3L-IT1	REV3L-IT1
RPL31P54	10.1914	3.35446e-06	0.00144269	0.00966429	0.455116	RPL31P54	RPL31P54
SETP17	12.513	6.11147e-06	0.00144269	0.00967378	0.455116	SETP17	SETP17
TMEM72	11.901	-4.54542e-06	0.00144269	0.00964178	0.455116	TMEM72	TMEM72
AC007402.2	4.59536	3.03241e-06	0.00144269	0.00975013	0.457529	AC007402.2	AC007402.2
PLA2G2A	70.8265	-1.82316e-06	0.00144269	0.00974207	0.457529	PLA2G2A	PLA2G2A
AP006621.1	4.06	-4.66501e-06	0.00144269	0.00976418	0.4576	AP006621.1	AP006621.1
MTCO1P53	17.6872	-4.23125e-06	0.00144269	0.00980864	0.459095	MTCO1P53	MTCO1P53
OSTCP5	1.10618	3.95086e-06	0.00144269	0.00982378	0.459215	OSTCP5	OSTCP5
C11orf91	7.34832	-5.17553e-06	0.00144269	0.00984006	0.459387	C11orf91	C11orf91
C14orf39	5.35617	-1.97908e-06	0.0014427	0.00991194	0.462152	C14orf39	C14orf39
COL16A1	6416.68	-7.58021e-06	0.00144269	0.0099252	0.46218	COL16A1	COL16A1
AC015631.1	4.44183	3.24337e-06	0.00144269	0.0102134	0.463192	AC015631.1	AC015631.1
AC092198.1	6.43451	-5.82165e-06	0.00144269	0.0101994	0.463192	AC092198.1	AC092198.1
AC097634.1	62.7794	5.7588e-06	0.00144269	0.0102131	0.463192	AC097634.1	AC097634.1
AC136431.2	8.05278	4.72114e-06	0.00144269	0.0101566	0.463192	AC136431.2	AC136431.2
AC245014.3	4.20591	-4.65622e-06	0.00144269	0.00998131	0.463192	AC245014.3	AC245014.3
AL121956.6	21.4389	-7.2955e-06	0.00144269	0.0101288	0.463192	AL121956.6	AL121956.6
AL353705.2	2.95085	4.38899e-06	0.00144269	0.0102044	0.463192	AL353705.2	AL353705.2
AL365203.2	284.099	6.36174e-06	0.00144269	0.0100787	0.463192	AL365203.2	AL365203.2
ATP4B	5.64944	-6.37066e-06	0.00144269	0.0100936	0.463192	ATP4B	ATP4B
CAMP	2.51401	-3.4378e-06	0.00144269	0.0100112	0.463192	CAMP	CAMP
CDIPTOSP	10.1385	-8.146e-06	0.00144269	0.0100583	0.463192	CDIPTOSP	CDIPTOSP
COL5A3	5312.74	6.40152e-06	0.00144269	0.0101389	0.463192	COL5A3	COL5A3
DAB2IP	7401.8	1.2034e-05	0.00144268	0.0100907	0.463192	DAB2IP	DAB2IP
FAM86DP	181.543	-1.32153e-05	0.00144269	0.0100059	0.463192	FAM86DP	FAM86DP
GAPDHP22	5.04071	-7.19552e-06	0.00144269	0.0101336	0.463192	GAPDHP22	GAPDHP22
LINC02163	3.41483	2.55832e-07	0.00144269	0.010119	0.463192	LINC02163	LINC02163
LRRTM3	477.967	7.98422e-06	0.00144269	0.0100031	0.463192	LRRTM3	LRRTM3
LXN	52.3521	4.80278e-06	0.00144269	0.0100751	0.463192	LXN	LXN
MIR646HG	91.73	3.89205e-06	0.00144269	0.0101844	0.463192	MIR646HG	MIR646HG
RNA5SP535	1.16104	3.59449e-06	0.00144269	0.0101395	0.463192	RNA5SP535	RNA5SP535
SNORD15B	5.69711	-6.98674e-06	0.00144269	0.00998599	0.463192	SNORD15B	SNORD15B
MRPL57	464.102	-1.68527e-05	0.00144268	0.0102266	0.463218	MRPL57	MRPL57
FBXL19	1728.74	-1.75064e-05	0.00144268	0.010261	0.463761	FBXL19	FBXL19
KIAA0930	6839.45	-1.70822e-05	0.0014427	0.010264	0.463761	KIAA0930	KIAA0930
EFHD1	2501.28	-7.41157e-06	0.00144269	0.0103336	0.466328	EFHD1	EFHD1
CCDC194	115.558	7.24173e-06	0.0014427	0.0103915	0.467253	CCDC194	CCDC194
IGHA1	104.682	-1.44096e-06	0.00144269	0.0103768	0.467253	IGHA1	IGHA1
LINC01792	10.3219	-5.97656e-06	0.00144269	0.0104053	0.467253	LINC01792	LINC01792
RNF183	19.6429	-1.14716e-06	0.00144268	0.0104003	0.467253	RNF183	RNF183
MTRNR2L8	81.7317	-5.07975e-06	0.00144269	0.0104206	0.467367	MTRNR2L8	MTRNR2L8
AC005329.3	82.9674	-1.21915e-05	0.0014427	0.0104658	0.467854	AC005329.3	AC005329.3
CYB5R1	1176.15	-1.526e-05	0.00144269	0.0104954	0.467854	CYB5R1	CYB5R1
LINC01531	0.995811	-3.19704e-06	0.00144269	0.0104949	0.467854	LINC01531	LINC01531
MIR4300HG	39.0712	5.0013e-06	0.00144269	0.0104874	0.467854	MIR4300HG	MIR4300HG
TMEM38A	673.89	-1.06869e-05	0.00144268	0.0104956	0.467854	TMEM38A	TMEM38A
AC008750.5	6.0843	-9.13149e-06	0.00144269	0.0106872	0.471614	AC008750.5	AC008750.5
AC010132.3	3.04443	3.52408e-06	0.00144269	0.0106674	0.471614	AC010132.3	AC010132.3
AL160408.1	2.41093	4.83342e-06	0.00144269	0.0106573	0.471614	AL160408.1	AL160408.1
AP003390.2	2.59406	-4.7685e-06	0.00144269	0.0106791	0.471614	AP003390.2	AP003390.2
KIR2DL4	2.93404	3.14795e-06	0.00144269	0.0106723	0.471614	KIR2DL4	KIR2DL4
LGALS4	48.947	-5.61765e-06	0.00144269	0.0105961	0.471614	LGALS4	LGALS4
THBS3	1518.73	-1.02686e-05	0.00144269	0.0106064	0.471614	THBS3	THBS3
TSC22D1	12448.7	-9.76684e-06	0.00144268	0.0106665	0.471614	TSC22D1	TSC22D1
TULP3	1787.81	1.11334e-05	0.00144269	0.0106962	0.471614	TULP3	TULP3
TRDN-AS1	3.14052	2.96945	0.862874	0.0107107	0.471684	TRDN-AS1	TRDN-AS1
RPL10P9	64.2521	-5.08037e-06	0.00144269	0.0107591	0.473245	RPL10P9	RPL10P9
AC007406.5	745.448	1.05727e-05	0.00144269	0.0108928	0.473503	AC007406.5	AC007406.5
AC012020.1	144.331	8.48657e-06	0.00144269	0.0109193	0.473503	AC012020.1	AC012020.1
AC026495.1	2.37446	4.14944	1.30461	0.0109063	0.473503	AC026495.1	AC026495.1
AC090625.2	5.5755	-4.60355e-06	0.00144269	0.0109269	0.473503	AC090625.2	AC090625.2
AC092924.2	28.9049	3.3493e-06	0.00144269	0.0108099	0.473503	AC092924.2	AC092924.2
AC244517.12	10.9015	4.69861e-06	0.00144269	0.010922	0.473503	AC244517.12	AC244517.12
AL358394.1	1.82034	-4.06313e-06	0.00144269	0.0108441	0.473503	AL358394.1	AL358394.1
APCDD1L-DT	23.9402	2.32546	0.505392	0.0109465	0.473503	APCDD1L-DT	APCDD1L-DT
EIF2D	1966.63	-2.03068e-05	0.00144268	0.0108519	0.473503	EIF2D	EIF2D
LEP	11.4792	-4.83516e-06	0.00144269	0.0109337	0.473503	LEP	LEP
LINC01602	17.6008	7.1085e-07	0.00144269	0.0108756	0.473503	LINC01602	LINC01602
P4HTM	2813.06	-1.59264e-05	0.00144268	0.0107925	0.473503	P4HTM	P4HTM
PMF1	217.025	-1.31302e-05	0.00144269	0.0108253	0.473503	PMF1	PMF1
VWA7	169.187	-7.86986e-06	0.00144269	0.0107873	0.473503	VWA7	VWA7
HERC6	522.989	5.82166e-06	0.00144269	0.0109825	0.473935	HERC6	HERC6
SRRM1	5367.06	-1.31239e-05	0.00144268	0.0109757	0.473935	SRRM1	SRRM1
AC068491.1	1.69405	2.2797e-06	0.00144269	0.0110015	0.474193	AC068491.1	AC068491.1
AL157935.1	109.29	6.7487e-06	0.00144269	0.0110444	0.475484	AL157935.1	AL157935.1
ERG28	525.528	-1.57144e-05	0.00144269	0.0110743	0.475648	ERG28	ERG28
NKX6-2	819.917	-4.95268e-06	0.00144269	0.0110632	0.475648	NKX6-2	NKX6-2
AC087752.3	13.9692	-1.00789e-05	0.00144269	0.0111024	0.476296	AC087752.3	AC087752.3
EMG1	447.794	-1.33632e-05	0.00144266	0.0111409	0.47703	EMG1	EMG1
IGLV4-60	1.06036	-1.0391e-07	0.00144269	0.0111714	0.47703	IGLV4-60	IGLV4-60
RXRG	262.596	6.62765e-06	0.00144269	0.0111535	0.47703	RXRG	RXRG
SLC12A9	2355.68	-1.98129e-05	0.00144268	0.0111718	0.47703	SLC12A9	SLC12A9
AC073389.2	40.3376	4.75002e-06	0.00144269	0.0112047	0.477696	AC073389.2	AC073389.2
AL392089.1	15.7893	-9.12555e-06	0.00144269	0.011216	0.477696	AL392089.1	AL392089.1
EN2	28.9171	-2.76442	0.686146	0.0112398	0.477696	EN2	EN2
ZFPM2-AS1	31.4282	-1.02741e-06	0.00144268	0.011237	0.477696	ZFPM2-AS1	ZFPM2-AS1
DSC1	2.75376	3.80193e-06	0.00144269	0.0113125	0.479114	DSC1	DSC1
LINC02200	46.476	2.73687e-06	0.00144269	0.0112873	0.479114	LINC02200	LINC02200
POPDC2	78.5909	1.1234e-05	0.00144269	0.0113094	0.479114	POPDC2	POPDC2
AL132838.1	8.20515	-9.05353e-06	0.00144269	0.011477	0.480238	AL132838.1	AL132838.1
ANKRD20A17P	1.52701	1.48551e-06	0.00144269	0.0114291	0.480238	ANKRD20A17P	ANKRD20A17P
C19orf67	8.87951	-6.36789e-06	0.00144269	0.0114282	0.480238	C19orf67	C19orf67
CMTM3	1588.89	1.28737e-05	0.00144269	0.0114172	0.480238	CMTM3	CMTM3
FABP9	1.66928	3.1193e-06	0.00144269	0.0114714	0.480238	FABP9	FABP9
HMGB1P5	73.2141	-9.03855e-06	0.00144269	0.0113788	0.480238	HMGB1P5	HMGB1P5
IRAIN	16.872	-4.62553e-06	0.00144269	0.011434	0.480238	IRAIN	IRAIN
LINC02268	63.4153	-2.74731e-06	0.0014427	0.0114837	0.480238	LINC02268	LINC02268
MFRP	4.37195	-5.59615e-06	0.00144269	0.0114777	0.480238	MFRP	MFRP
MIR4483	2.31096	1.34271e-06	0.00144269	0.0114121	0.480238	MIR4483	MIR4483
SDR42E1	3.88835	2.49666	0.525778	0.0114108	0.480238	SDR42E1	SDR42E1
BSPRY	25.3814	-5.94236e-06	0.00144269	0.0115302	0.481225	BSPRY	BSPRY
MT-ND5	53202.4	-5.34527e-06	0.00144269	0.0115337	0.481225	MT-ND5	MT-ND5
AC010266.2	7.845	5.16717e-06	0.00144269	0.0115998	0.481782	AC010266.2	AC010266.2
CA14	542.235	-8.5452e-06	0.00144269	0.0115787	0.481782	CA14	CA14
FOXN3-AS1	19.6059	-9.71311e-06	0.00144269	0.011613	0.481782	FOXN3-AS1	FOXN3-AS1
HGF	1095.19	4.91903e-06	0.00144269	0.0116094	0.481782	HGF	HGF
TRAPPC12	2375.54	-2.29133e-05	0.00144267	0.0115872	0.481782	TRAPPC12	TRAPPC12
LCNL1	1172.09	-7.32121e-06	0.00144269	0.0116412	0.482401	LCNL1	LCNL1
NHLRC3	1072.92	-1.55636e-05	0.00144268	0.0116606	0.482658	NHLRC3	NHLRC3
AC092376.2	141.993	5.66733e-06	0.00144269	0.0117193	0.48454	AC092376.2	AC092376.2
ANKRD66	2.28911	-5.13526e-06	0.0014427	0.0118406	0.487086	ANKRD66	ANKRD66
COMMD2	1825.85	1.25002e-05	0.00144269	0.0118743	0.487086	COMMD2	COMMD2
GTF2F2P1	2.98475	4.77293e-06	0.00144269	0.011861	0.487086	GTF2F2P1	GTF2F2P1
LINC00334	15.6141	-4.11101e-06	0.00144268	0.011822	0.487086	LINC00334	LINC00334
PRKAG3	5.13672	-5.10583e-06	0.00144269	0.0118616	0.487086	PRKAG3	PRKAG3
RNU6-213P	1.00052	-3.79617e-06	0.00144269	0.0118494	0.487086	RNU6-213P	RNU6-213P
SLITRK2	4192.43	1.85879e-06	0.00144268	0.0118274	0.487086	SLITRK2	SLITRK2
AC104574.2	4.85288	2.74096e-06	0.0014427	0.0119561	0.488944	AC104574.2	AC104574.2
HNRNPA3P7	1.45881	3.7604e-06	0.00144269	0.0119655	0.488944	HNRNPA3P7	HNRNPA3P7
MAB21L1	346.973	3.3168e-06	0.00144269	0.0119388	0.488944	MAB21L1	MAB21L1
ST8SIA5	1100.22	-6.25127e-06	0.00144269	0.0119732	0.488944	ST8SIA5	ST8SIA5
ANKRD30BP3	1.33099	-1.07313e-06	0.00144269	0.0120344	0.490307	ANKRD30BP3	ANKRD30BP3
C4orf54	7.57595	-1.20897	0.624833	0.0120574	0.490307	C4orf54	C4orf54
MFAP1P1	80.4795	7.74813e-06	0.0014427	0.0120603	0.490307	MFAP1P1	MFAP1P1
OR51E1	7.05091	3.26264e-06	0.00144269	0.0120537	0.490307	OR51E1	OR51E1
SEMA4C	4645.14	-1.79913e-05	0.00144268	0.0120949	0.49117	SEMA4C	SEMA4C
AC073365.1	539.29	4.33058e-06	0.00144269	0.0121473	0.491785	AC073365.1	AC073365.1
AC093151.8	3.49726	-4.47811e-06	0.00144269	0.0122006	0.491785	AC093151.8	AC093151.8
AL133467.1	11.0247	-5.81502e-06	0.00144269	0.0122404	0.491785	AL133467.1	AL133467.1
BOLA3-AS1	424.175	-1.34233e-05	0.00144269	0.0121639	0.491785	BOLA3-AS1	BOLA3-AS1
CCNJL	257.919	1.04634e-05	0.00144269	0.0122343	0.491785	CCNJL	CCNJL
CDH15	126.325	-4.10829e-06	0.00144269	0.0122193	0.491785	CDH15	CDH15
GJC1	1635.92	6.75787e-06	0.00144269	0.0122199	0.491785	GJC1	GJC1
RBM19	1631.69	-2.00499e-05	0.00144269	0.0121654	0.491785	RBM19	RBM19
TDRP	1541.87	-1.3505e-05	0.00144269	0.0121237	0.491785	TDRP	TDRP
Z83840.1	16.9733	-8.81132e-06	0.00144269	0.0122448	0.491785	Z83840.1	Z83840.1
MIR4257	1.87721	-3.77176e-06	0.00144269	0.012267	0.492138	MIR4257	MIR4257
OTX2-AS1	1.39886	-2.05959e-06	0.0014427	0.0122879	0.492433	OTX2-AS1	OTX2-AS1
AC007879.1	2.33931	4.85125e-06	0.00144269	0.0124147	0.492495	AC007879.1	AC007879.1
AL033384.2	27.8949	-9.91686e-06	0.00144269	0.01237	0.492495	AL033384.2	AL033384.2
AL139128.1	6.13693	-6.39062e-06	0.00144269	0.0124155	0.492495	AL139128.1	AL139128.1
LINC02292	1.12804	-3.56474e-06	0.00144269	0.0123215	0.492495	LINC02292	LINC02292
MED15P5	2.64453	3.33099e-06	0.00144269	0.0124107	0.492495	MED15P5	MED15P5
NCKAP5-AS2	38.7907	-9.18273e-06	0.00144269	0.0124244	0.492495	NCKAP5-AS2	NCKAP5-AS2
PRDM2	3046.92	1.56079e-05	0.00144268	0.012345	0.492495	PRDM2	PRDM2
RF00004	13.1059	5.92293e-06	0.00144268	0.0123908	0.492495	RF00004	RF00004
SCYGR10	2.77115	3.06093e-06	0.00144269	0.0123704	0.492495	SCYGR10	SCYGR10
TDRG1	50.7671	7.60822e-06	0.00144269	0.0123822	0.492495	TDRG1	TDRG1
GBP6	12.5271	4.46958e-06	0.00144269	0.0124436	0.492721	GBP6	GBP6
AC104051.2	10.3597	3.86679e-06	0.00144269	0.0124732	0.493361	AC104051.2	AC104051.2
C10orf55	4.39993	4.15829e-06	0.00144269	0.0125063	0.493379	C10orf55	C10orf55
CA7	7.7901	-6.4792e-06	0.0014427	0.0125223	0.493379	CA7	CA7
MAGEA3	2.63598	9.96279e-07	0.0014427	0.0125277	0.493379	MAGEA3	MAGEA3
ZBTB46-AS1	7.06633	7.68781e-06	0.00144269	0.0125161	0.493379	ZBTB46-AS1	ZBTB46-AS1
ELFN1	1836.74	7.83188e-06	0.00144269	0.0125688	0.494462	ELFN1	ELFN1
KRT80	20.9853	-3.21506e-08	0.00144269	0.0125981	0.494923	KRT80	KRT80
RPL12P12	6.92719	-7.75416e-06	0.00144269	0.0126076	0.494923	RPL12P12	RPL12P12
AL591379.1	4.34054	4.26054e-06	0.00144269	0.012624	0.495034	AL591379.1	AL591379.1
BEND4	1047.94	3.87739e-06	0.00144269	0.0126536	0.495633	BEND4	BEND4
IP6K2	3487.71	-1.4133e-05	0.00144269	0.01268	0.495633	IP6K2	IP6K2
UBASH3B	406.524	1.22719e-05	0.00144269	0.0126669	0.495633	UBASH3B	UBASH3B
EFL1P1	42.0372	6.73785e-06	0.00144269	0.012757	0.497834	EFL1P1	EFL1P1
TRHDE-AS1	247.904	4.58146e-06	0.00144269	0.0127636	0.497834	TRHDE-AS1	TRHDE-AS1
AC092118.2	28.0143	5.1138e-06	0.00144269	0.0128037	0.498867	AC092118.2	AC092118.2
AC103808.6	4.42184	-2.77514e-08	0.00144269	0.0128481	0.500062	AC103808.6	AC103808.6
SYNPR	17.7273	-6.596e-06	0.0014427	0.012972	0.504346	SYNPR	SYNPR
AC069366.2	2.09053	4.71025e-06	0.00144269	0.0130416	0.504378	AC069366.2	AC069366.2
AC091849.1	23.8019	-1.1793e-05	0.00144269	0.0131369	0.504378	AC091849.1	AC091849.1
AC097358.1	1.44813	-2.80524e-06	0.00144269	0.0130218	0.504378	AC097358.1	AC097358.1
AC099654.6	11.8196	2.36272e-06	0.00144269	0.0131061	0.504378	AC099654.6	AC099654.6
ADAM29	5.21135	3.33998e-06	0.00144269	0.0130853	0.504378	ADAM29	ADAM29
AL589743.4	49.4039	2.58417e-06	0.00144269	0.0130649	0.504378	AL589743.4	AL589743.4
EEF1B2P1	2.31299	-4.65664e-06	0.00144269	0.0130072	0.504378	EEF1B2P1	EEF1B2P1
FAM201A	102.404	-4.92937e-06	0.00144269	0.0131386	0.504378	FAM201A	FAM201A
FKBP5	2979.2	-6.74565e-06	0.00144269	0.013108	0.504378	FKBP5	FKBP5
GPC3	696.224	-4.77943e-06	0.00144269	0.0131011	0.504378	GPC3	GPC3
KLHL6-AS1	1.75284	3.88239e-06	0.00144269	0.0130955	0.504378	KLHL6-AS1	KLHL6-AS1
MIR4442	3.17022	-6.23876e-06	0.00144269	0.0131281	0.504378	MIR4442	MIR4442
L3MBTL4-AS1	8.85374	-6.98931e-06	0.00144269	0.013161	0.504707	L3MBTL4-AS1	L3MBTL4-AS1
AC098614.3	45.4941	9.40167e-06	0.00144269	0.0131933	0.505182	AC098614.3	AC098614.3
PCDHGB7	264.543	4.80105e-06	0.00144269	0.013201	0.505182	PCDHGB7	PCDHGB7
AC135050.6	176.016	-1.98056e-05	0.00144267	0.0133017	0.505328	AC135050.6	AC135050.6
AP004833.1	2.39246	2.76316e-06	0.00144269	0.0132506	0.505328	AP004833.1	AP004833.1
BACH2	973.444	9.39378e-06	0.00144269	0.0132979	0.505328	BACH2	BACH2
KCNIP1	907.813	5.88153e-06	0.00144269	0.0132964	0.505328	KCNIP1	KCNIP1
NEUROG2	7.88478	-2.23106e-06	0.00144269	0.0132746	0.505328	NEUROG2	NEUROG2
OR7E126P	4.82133	5.98653e-06	0.00144269	0.013231	0.505328	OR7E126P	OR7E126P
PLAC8	34.1985	6.86645e-06	0.00144269	0.0132895	0.505328	PLAC8	PLAC8
LRRCC1	1098.91	8.32319e-06	0.00144269	0.0133498	0.506101	LRRCC1	LRRCC1
TMEM9B-AS1	366.543	-1.44332e-05	0.00144268	0.0133476	0.506101	TMEM9B-AS1	TMEM9B-AS1
ZNF540	390.341	-1.1323e-05	0.00144269	0.0134031	0.507593	ZNF540	ZNF540
MIR8075	3.80171	-5.75656e-06	0.00144269	0.013435	0.508274	MIR8075	MIR8075
GSTT2	32.2364	3.41887e-06	0.00144269	0.0134938	0.509655	GSTT2	GSTT2
TRIM13	852.826	-1.53408e-05	0.00144268	0.0134994	0.509655	TRIM13	TRIM13
AC012615.6	241.685	-1.08269e-05	0.00144269	0.0135916	0.51155	AC012615.6	AC012615.6
CHST5	15.6311	9.35153e-06	0.00144269	0.0135866	0.51155	CHST5	CHST5
LINC01145	159.907	-7.43577e-06	0.00144269	0.0135756	0.51155	LINC01145	LINC01145
CLSTN2	1908.85	6.3891e-06	0.00144269	0.0137801	0.518108	CLSTN2	CLSTN2
AP001981.2	10.4705	-5.09913e-06	0.00144269	0.0139299	0.520068	AP001981.2	AP001981.2
BET1L	1057.78	-1.6139e-05	0.00144268	0.0140304	0.520068	BET1L	BET1L
CLDN19	22.7373	-5.52209e-06	0.0014427	0.0139104	0.520068	CLDN19	CLDN19
DEPTOR	338.417	-6.74379e-06	0.00144268	0.0138946	0.520068	DEPTOR	DEPTOR
GRB10	4661.96	9.81728e-06	0.00144269	0.0139738	0.520068	GRB10	GRB10
HSBP1L1	311.727	-1.11416e-05	0.00144269	0.0140316	0.520068	HSBP1L1	HSBP1L1
IL36G	7.95915	5.40889e-06	0.00144269	0.0139349	0.520068	IL36G	IL36G
INTS9-AS1	21.7227	-8.57287e-06	0.00144269	0.0139318	0.520068	INTS9-AS1	INTS9-AS1
MAGI3	1257.86	1.3841e-05	0.00144268	0.0140296	0.520068	MAGI3	MAGI3
MATK	215.285	-7.47969e-06	0.00144269	0.0140074	0.520068	MATK	MATK
MIPEPP1	4.21143	4.77931e-06	0.00144269	0.0138649	0.520068	MIPEPP1	MIPEPP1
NSUN7	375.183	8.37215e-06	0.00144269	0.0139506	0.520068	NSUN7	NSUN7
RNU6-35P	1.66606	3.00206e-06	0.00144269	0.0140099	0.520068	RNU6-35P	RNU6-35P
SMG5	9383.29	-1.8187e-05	0.00144268	0.0140312	0.520068	SMG5	SMG5
ELF3	38.4	-6.28938e-06	0.00144269	0.0140651	0.520781	ELF3	ELF3
AL031577.1	7.42865	6.37307e-06	0.00144269	0.0140982	0.521299	AL031577.1	AL031577.1
SST	6.23793	-5.26903e-06	0.0014427	0.0141077	0.521299	SST	SST
LINC02412	3.35419	3.63726e-06	0.00144269	0.0141225	0.521319	LINC02412	LINC02412
RPL5P28	1.20724	-3.22598e-06	0.00144269	0.0141738	0.52241	RPL5P28	RPL5P28
ZNF474	28.5954	-6.91649e-06	0.00144269	0.0141807	0.52241	ZNF474	ZNF474
AC018558.2	3.15185	2.05763e-06	0.0014427	0.0142209	0.522979	AC018558.2	AC018558.2
AL645608.7	572.704	6.72575e-06	0.00144269	0.0142248	0.522979	AL645608.7	AL645608.7
AC060765.2	0.83599	-3.1666e-06	0.00144269	0.0145386	0.526567	AC060765.2	AC060765.2
AC068790.6	6.19514	7.07724e-06	0.00144269	0.0144638	0.526567	AC068790.6	AC068790.6
AC073476.1	15.6189	-7.67693e-06	0.00144269	0.0144602	0.526567	AC073476.1	AC073476.1
AC087639.2	2.45377	2.90059e-06	0.00144269	0.014445	0.526567	AC087639.2	AC087639.2
AC100803.2	13.1037	-4.64822e-06	0.00144269	0.014423	0.526567	AC100803.2	AC100803.2
AL731532.2	26.7992	5.31766e-06	0.00144269	0.0144779	0.526567	AL731532.2	AL731532.2
ESR2	45.0232	7.17063e-06	0.00144269	0.0144176	0.526567	ESR2	ESR2
FAM83A	3.13948	3.71356e-06	0.00144269	0.0145144	0.526567	FAM83A	FAM83A
FAM92B	11.4442	-4.52581e-06	0.00144269	0.0145001	0.526567	FAM92B	FAM92B
LMO7DN	16.2431	3.3852e-06	0.00144269	0.0145151	0.526567	LMO7DN	LMO7DN
OCIAD2	919.755	6.94375e-06	0.00144269	0.0145387	0.526567	OCIAD2	OCIAD2
PCAT7	1.90552	-5.52837e-06	0.00144269	0.0143767	0.526567	PCAT7	PCAT7
RARRES2P1	7.34496	-3.31862e-06	0.00144269	0.0144262	0.526567	RARRES2P1	RARRES2P1
TIAM2	699.492	1.23865e-05	0.0014427	0.0145079	0.526567	TIAM2	TIAM2
TRPC2	10.0508	-9.272e-06	0.0014427	0.0145055	0.526567	TRPC2	TRPC2
PDE6A	29.5257	6.59288e-06	0.00144269	0.0145634	0.526939	PDE6A	PDE6A
Z83844.2	8.59238	-7.86195e-06	0.00144269	0.0146217	0.528525	Z83844.2	Z83844.2
AC007405.1	36.5523	-4.31795e-06	0.00144269	0.0147867	0.529859	AC007405.1	AC007405.1
AC093700.1	1.14126	3.40046e-06	0.00144269	0.0147534	0.529859	AC093700.1	AC093700.1
AC097468.1	0.969386	-2.40216e-06	0.00144269	0.014807	0.529859	AC097468.1	AC097468.1
ANKRD18A	93.8321	-5.29406e-06	0.00144269	0.0148162	0.529859	ANKRD18A	ANKRD18A
ANKRD24	523.608	-7.06767e-06	0.00144269	0.0147967	0.529859	ANKRD24	ANKRD24
COPS7B	1854.54	-2.04179e-05	0.00144267	0.0146925	0.529859	COPS7B	COPS7B
FDFT1	4130.66	-1.0068e-05	0.00144269	0.0147451	0.529859	FDFT1	FDFT1
GPR20	8.42166	-4.06102e-06	0.00144269	0.0147591	0.529859	GPR20	GPR20
KCND3	1837.57	1.21098e-05	0.00144269	0.0147351	0.529859	KCND3	KCND3
PCDHGA12	204.272	8.31262e-06	0.0014427	0.0148183	0.529859	PCDHGA12	PCDHGA12
SCN2B	456.825	-5.15006e-06	0.00144269	0.0147167	0.529859	SCN2B	SCN2B
AC005759.2	4.11549	-5.52028e-06	0.00144269	0.0149238	0.532068	AC005759.2	AC005759.2
HNRNPA1P53	6.1862	6.06053e-06	0.00144269	0.0149162	0.532068	HNRNPA1P53	HNRNPA1P53
VWC2L	50.4838	-5.51881e-06	0.00144269	0.0148968	0.532068	VWC2L	VWC2L
RNU2-70P	2.01252	3.56093e-06	0.00144269	0.0149465	0.532359	RNU2-70P	RNU2-70P
SPEM2	10.3873	4.27141e-06	0.00144269	0.0150273	0.534714	SPEM2	SPEM2
BDP1P	4.21065	4.10851e-06	0.00144269	0.0151125	0.536855	BDP1P	BDP1P
GABRG3	56.481	2.91268e-06	0.00144269	0.0151169	0.536855	GABRG3	GABRG3
FN3KRP	1263.64	-2.38664e-05	0.00144265	0.0151349	0.536972	FN3KRP	FN3KRP
MAGEA6	2.43222	2.03633e-06	0.00144269	0.0151916	0.538463	MAGEA6	MAGEA6
FAM185A	142.816	-1.7918e-05	0.00144268	0.0152077	0.53851	FAM185A	FAM185A
EPOP	558.515	8.44202e-06	0.00144269	0.0152428	0.538705	EPOP	EPOP
RNU6ATAC39P	1.99472	4.22096e-06	0.00144269	0.0152301	0.538705	RNU6ATAC39P	RNU6ATAC39P
AC024132.3	1.22661	2.32456e-06	0.00144269	0.0153574	0.542234	AC024132.3	AC024132.3
AC009108.5	1.67727	-4.28265e-06	0.00144269	0.0153815	0.542558	AC009108.5	AC009108.5
UVSSA	3160.59	-1.56164e-05	0.00144268	0.0154217	0.543452	UVSSA	UVSSA
C1GALT1P2	0.870171	-2.20418e-06	0.0014427	0.0154647	0.543821	C1GALT1P2	C1GALT1P2
KRT8P14	2.08468	-2.04032e-06	0.00144269	0.0154498	0.543821	KRT8P14	KRT8P14
PTX4	7.97471	-5.93364e-06	0.00144269	0.0154769	0.543821	PTX4	PTX4
NAALAD2	1132.33	7.4138e-06	0.00144269	0.0155696	0.545505	NAALAD2	NAALAD2
NUTM2F	2.26309	-3.06108e-06	0.00144269	0.0155646	0.545505	NUTM2F	NUTM2F
STXBP6	319.461	-4.98023e-06	0.00144269	0.015542	0.545505	STXBP6	STXBP6
NAT2	7.21194	4.17447e-06	0.00144269	0.0155996	0.54603	NAT2	NAT2
APOL4	2142.79	4.54501e-06	0.00144269	0.0156456	0.547115	APOL4	APOL4
AC003093.1	5.6923	4.0526e-06	0.00144269	0.0158424	0.548267	AC003093.1	AC003093.1
AC007431.2	5.89257	-7.15168e-06	0.00144269	0.0157433	0.548267	AC007431.2	AC007431.2
AC012501.2	1.47193	3.76272e-06	0.00144269	0.0160293	0.548267	AC012501.2	AC012501.2
AC037471.1	1.86784	-2.3141e-06	0.00144269	0.0159594	0.548267	AC037471.1	AC037471.1
AC240565.2	11.827	7.2914e-07	0.00144269	0.0160389	0.548267	AC240565.2	AC240565.2
AL023553.1	1.73677	-4.17358e-06	0.00144269	0.016013	0.548267	AL023553.1	AL023553.1
AL162171.1	1039.29	1.57806e-05	0.00144268	0.0158503	0.548267	AL162171.1	AL162171.1
ANXA9	327.922	-1.15056e-05	0.00144268	0.0157825	0.548267	ANXA9	ANXA9
AP001057.1	1.97675	3.02597e-06	0.00144269	0.0160239	0.548267	AP001057.1	AP001057.1
BANK1	24.7111	4.09056e-06	0.00144269	0.0160287	0.548267	BANK1	BANK1
BX546450.2	7.58484	4.34231e-06	0.00144269	0.0159655	0.548267	BX546450.2	BX546450.2
CD164L2	3.51116	-3.20954e-06	0.00144269	0.0159046	0.548267	CD164L2	CD164L2
CEP135	1092.02	1.06741e-05	0.00144269	0.0158974	0.548267	CEP135	CEP135
CRHR2	47.3481	-5.5284e-06	0.00144269	0.0159347	0.548267	CRHR2	CRHR2
CSPG4P11	17.9887	4.79798e-06	0.00144269	0.0156938	0.548267	CSPG4P11	CSPG4P11
HAPLN2	1953.23	-4.33338e-06	0.00144269	0.0159977	0.548267	HAPLN2	HAPLN2
IGLV9-49	1.80637	-3.59032e-06	0.00144269	0.0159916	0.548267	IGLV9-49	IGLV9-49
LAG3	110.818	1.95234e-06	0.00144268	0.0159684	0.548267	LAG3	LAG3
OLFML2A	494.434	6.41148e-06	0.00144269	0.0159607	0.548267	OLFML2A	OLFML2A
RBM22P2	217.814	4.71064e-06	0.00144269	0.0157975	0.548267	RBM22P2	RBM22P2
TMEM176A	821.585	6.02154e-06	0.00144269	0.0157505	0.548267	TMEM176A	TMEM176A
TMEM63A	4548.42	-6.06899e-06	0.00144268	0.0158566	0.548267	TMEM63A	TMEM63A
TMPRSS9	1144.45	-4.04643e-06	0.00144269	0.0159607	0.548267	TMPRSS9	TMPRSS9
VTRNA1-2	1.66876	4.74441	1.86802	0.0159739	0.548267	VTRNA1-2	VTRNA1-2
RUNX1T1	630.639	7.19505e-06	0.00144269	0.0161062	0.549537	RUNX1T1	RUNX1T1
U62631.1	29.3532	-4.31957e-06	0.00144269	0.0160964	0.549537	U62631.1	U62631.1
AC124068.2	13.0435	2.65651	0.723292	0.0161538	0.550226	AC124068.2	AC124068.2
AL732323.1	0.861712	3.47721e-06	0.00144269	0.0161716	0.550226	AL732323.1	AL732323.1
HERC5	1145.61	6.51904e-06	0.00144269	0.0161645	0.550226	HERC5	HERC5
ANKRD1	16.6648	2.58092e-07	0.00144269	0.0162184	0.550815	ANKRD1	ANKRD1
MYH10	4318.37	9.72827e-06	0.00144268	0.0162191	0.550815	MYH10	MYH10
AC006026.3	4.6273	-6.63201e-06	0.00144269	0.0163069	0.552215	AC006026.3	AC006026.3
AC016734.2	1.41934	-4.31031e-06	0.00144269	0.016302	0.552215	AC016734.2	AC016734.2
AL137140.1	1.95601	-3.91818e-06	0.00144269	0.0163265	0.552215	AL137140.1	AL137140.1
C1orf194	46.2191	-6.96065e-06	0.00144269	0.0163271	0.552215	C1orf194	C1orf194
C4BPA	23.9763	-5.55474e-06	0.00144269	0.0163662	0.552215	C4BPA	C4BPA
CNOT9	1913.82	-1.48012e-05	0.00144268	0.0163536	0.552215	CNOT9	CNOT9
LHX3	4.4119	-4.3217e-06	0.00144269	0.0163621	0.552215	LHX3	LHX3
ADRA1A	159.906	3.06657e-06	0.00144269	0.0164225	0.553537	ADRA1A	ADRA1A
GAS2L2	27.3048	-5.03149e-06	0.00144269	0.0164357	0.553537	GAS2L2	GAS2L2
CASQ1	392.948	-5.55735e-06	0.00144269	0.0164826	0.554606	CASQ1	CASQ1
ATP5PDP2	1.55581	4.04494e-06	0.00144269	0.0165222	0.554773	ATP5PDP2	ATP5PDP2
CR392039.5	6.98439	2.19156e-06	0.00144269	0.0165072	0.554773	CR392039.5	CR392039.5
LINC02609	56.5795	-5.08346e-06	0.00144269	0.0165724	0.554773	LINC02609	LINC02609
PCAT6	89.1151	-9.21315e-06	0.00144269	0.0165788	0.554773	PCAT6	PCAT6
VLDLR	1253.31	9.31848e-06	0.00144269	0.0165558	0.554773	VLDLR	VLDLR
WNT7A	366.618	5.88919e-06	0.00144269	0.0165534	0.554773	WNT7A	WNT7A
COX6B2	21.2778	-1.4427	0.569295	0.0166137	0.55525	COX6B2	COX6B2
SLC25A21	23.577	2.80656e-06	0.00144269	0.0166234	0.55525	SLC25A21	SLC25A21
ESM1	265.441	1.69944e-06	0.00144269	0.0166388	0.555256	ESM1	ESM1
AGTR1	52.5502	3.59175e-06	0.00144269	0.0166641	0.55559	AGTR1	AGTR1
CBLN2	141.887	-5.7934e-06	0.00144269	0.0167026	0.555861	CBLN2	CBLN2
HKDC1	115.152	4.32084e-06	0.00144269	0.0167005	0.555861	HKDC1	HKDC1
AL022345.3	1.227	3.42056e-06	0.00144269	0.0167277	0.556187	AL022345.3	AL022345.3
ATRNL1	769.057	9.36648e-06	0.00144268	0.0167625	0.556331	ATRNL1	ATRNL1
FDPS	1145.96	-1.12062e-05	0.00144269	0.016761	0.556331	FDPS	FDPS
PIP	0.876824	-3.11742e-06	0.00144269	0.0168054	0.55725	PIP	PIP
AL592437.2	3.27083	3.79698e-06	0.00144269	0.0168323	0.557634	AL592437.2	AL592437.2
AP002478.1	11.1568	6.93386e-06	0.00144269	0.0169351	0.559517	AP002478.1	AP002478.1
MIR3619	10.5111	-6.34799e-06	0.00144269	0.0169208	0.559517	MIR3619	MIR3619
PON1	12.0118	3.94265e-06	0.00144269	0.0169167	0.559517	PON1	PON1
AL356417.2	4.30779	2.86245e-06	0.00144269	0.0169815	0.560544	AL356417.2	AL356417.2
AC005400.1	4.77208	5.61845e-06	0.00144269	0.0176389	0.56126	AC005400.1	AC005400.1
AC005498.2	12.5253	-8.43926e-06	0.00144269	0.0175122	0.56126	AC005498.2	AC005498.2
AC011379.1	8.79192	6.54594e-06	0.00144269	0.0171063	0.56126	AC011379.1	AC011379.1
AC083805.1	20.6326	-5.06814e-06	0.00144269	0.0177079	0.56126	AC083805.1	AC083805.1
AC098583.1	2.04154	3.80707e-06	0.00144269	0.0175061	0.56126	AC098583.1	AC098583.1
AC104453.1	6.45966	4.57114e-06	0.00144269	0.0176411	0.56126	AC104453.1	AC104453.1
AC106738.1	2.77984	4.64699e-06	0.00144269	0.017455	0.56126	AC106738.1	AC106738.1
AC106738.2	1.6903	3.96216e-06	0.00144269	0.017313	0.56126	AC106738.2	AC106738.2
AC126564.1	8.10671	-5.07243e-07	0.00144269	0.0176618	0.56126	AC126564.1	AC126564.1
AL021707.7	11.6633	-9.46033e-06	0.00144269	0.0171016	0.56126	AL021707.7	AL021707.7
AL354696.1	7.24837	-8.80974e-06	0.00144269	0.0176534	0.56126	AL354696.1	AL354696.1
AL390838.1	1.96435	4.17485e-06	0.00144269	0.0175077	0.56126	AL390838.1	AL390838.1
AL450124.1	2.96825	5.1508e-06	0.00144269	0.0171244	0.56126	AL450124.1	AL450124.1
AL731577.2	10.2909	-8.29447e-06	0.00144269	0.0173777	0.56126	AL731577.2	AL731577.2
AL805961.2	0.894422	-2.67838e-06	0.00144269	0.0174652	0.56126	AL805961.2	AL805961.2
ALDH3A1	30.6593	-2.16781e-06	0.00144269	0.0176753	0.56126	ALDH3A1	ALDH3A1
ANKRD18B	132.676	-4.33966e-06	0.00144269	0.0170976	0.56126	ANKRD18B	ANKRD18B
AP000697.1	4.00863	-1.16776e-06	0.0014427	0.0173408	0.56126	AP000697.1	AP000697.1
BIN1	8813.07	-1.14772e-05	0.00144269	0.0172752	0.56126	BIN1	BIN1
DSEL	988.69	7.08868e-06	0.00144269	0.0175822	0.56126	DSEL	DSEL
EDAR	40.2469	-7.10695e-07	0.00144269	0.0172151	0.56126	EDAR	EDAR
EXOSC7	631.477	-1.52839e-05	0.00144268	0.0170811	0.56126	EXOSC7	EXOSC7
FANCI	1425.43	5.48955e-06	0.00144269	0.0171375	0.56126	FANCI	FANCI
FGF22	48.6911	-6.61426e-06	0.00144269	0.0177104	0.56126	FGF22	FGF22
FIG4	912.091	1.52795e-05	0.00144268	0.017354	0.56126	FIG4	FIG4
GMPPB	575.576	-1.71738e-05	0.00144267	0.0174211	0.56126	GMPPB	GMPPB
IL3RA	535.409	-1.16984e-05	0.00144269	0.0175996	0.56126	IL3RA	IL3RA
IMPA2	185.087	-8.32316e-06	0.00144269	0.0174287	0.56126	IMPA2	IMPA2
LINGO2	23.7695	-4.24451e-06	0.00144269	0.0172447	0.56126	LINGO2	LINGO2
LRFN3	652.62	-1.61333e-05	0.00144267	0.0177088	0.56126	LRFN3	LRFN3
MPZL2	372.227	-5.90614e-06	0.00144269	0.0174132	0.56126	MPZL2	MPZL2
MT-RNR2	408109	-5.70246e-06	0.00144269	0.01727	0.56126	MT-RNR2	MT-RNR2
MTND5P11	29.9849	-4.79959e-06	0.00144269	0.0171406	0.56126	MTND5P11	MTND5P11
NXNL1	1.05521	-2.692e-06	0.00144269	0.017535	0.56126	NXNL1	NXNL1
OLFM4	17.6806	-5.28899e-06	0.00144269	0.0175637	0.56126	OLFM4	OLFM4
PDE4DIPP1	4.05519	1.05186e-06	0.00144269	0.017645	0.56126	PDE4DIPP1	PDE4DIPP1
PTPN3	908.796	-5.27446e-06	0.00144269	0.0172396	0.56126	PTPN3	PTPN3
RAB11FIP4	2819.29	-8.1476e-06	0.00144269	0.0176445	0.56126	RAB11FIP4	RAB11FIP4
RAB3A	922.184	-6.77316e-06	0.00144269	0.01734	0.56126	RAB3A	RAB3A
RABL2A	882.484	-1.54305e-05	0.00144268	0.0174014	0.56126	RABL2A	RABL2A
RORB-AS1	44.3854	5.81665e-06	0.00144269	0.017621	0.56126	RORB-AS1	RORB-AS1
SEZ6L2	1916.62	-6.38967e-06	0.00144269	0.017145	0.56126	SEZ6L2	SEZ6L2
SMAD1	2045.62	8.18579e-06	0.00144269	0.0174372	0.56126	SMAD1	SMAD1
TEX44	2.5816	-3.94143e-06	0.00144269	0.017623	0.56126	TEX44	TEX44
TPPP3	1770.32	-8.00601e-06	0.00144269	0.0174707	0.56126	TPPP3	TPPP3
ZBTB8A	281.721	1.40166e-05	0.00144268	0.0174177	0.56126	ZBTB8A	ZBTB8A
AC002074.1	4.06385	3.35438e-06	0.00144269	0.0179904	0.562323	AC002074.1	AC002074.1
AC007029.1	1.82121	-4.04713e-06	0.00144269	0.0179758	0.562323	AC007029.1	AC007029.1
AC009237.14	58.5082	1.00825e-05	0.00144269	0.0177924	0.562323	AC009237.14	AC009237.14
AC027702.1	23.6456	6.97746e-06	0.00144269	0.017849	0.562323	AC027702.1	AC027702.1
AC108002.2	5.85164	-4.09105e-06	0.00144269	0.0179327	0.562323	AC108002.2	AC108002.2
BCL2L11	650.992	9.94014e-06	0.00144269	0.0179896	0.562323	BCL2L11	BCL2L11
BRDT	7.53197	5.69038e-06	0.00144269	0.0178458	0.562323	BRDT	BRDT
C9	4.77096	5.13423e-06	0.00144269	0.0178974	0.562323	C9	C9
CR381670.2	8.68904	3.08148e-06	0.00144269	0.017762	0.562323	CR381670.2	CR381670.2
FIGN	2480.84	8.40811e-06	0.00144269	0.0179056	0.562323	FIGN	FIGN
HOXA3	631.73	5.56168e-06	0.00144269	0.0179587	0.562323	HOXA3	HOXA3
MTCO1P12	4000.1	-3.76465e-06	0.00144269	0.0178946	0.562323	MTCO1P12	MTCO1P12
NECAP1	1419.44	-1.51049e-05	0.00144267	0.0179309	0.562323	NECAP1	NECAP1
ODF3L1	8.82839	-6.27964e-06	0.00144269	0.0179392	0.562323	ODF3L1	ODF3L1
PNKD	1501.67	-1.48753e-05	0.00144268	0.0178848	0.562323	PNKD	PNKD
TOMM40L	438.824	-1.12643e-05	0.00144269	0.0178242	0.562323	TOMM40L	TOMM40L
AC105265.3	1.11354	2.46868e-06	0.00144269	0.0181462	0.566316	AC105265.3	AC105265.3
COL11A2	2861.56	-5.95073e-06	0.00144269	0.0181786	0.566316	COL11A2	COL11A2
MIR5685	5.96751	-4.74747e-06	0.00144269	0.0181505	0.566316	MIR5685	MIR5685
PROK2	22.9012	-4.0953e-06	0.00144269	0.0181802	0.566316	PROK2	PROK2
AC020915.3	163.542	-1.35833e-05	0.00144268	0.018196	0.566327	AC020915.3	AC020915.3
RN7SL359P	1.33991	-4.11569e-06	0.00144269	0.0182234	0.566695	RN7SL359P	RN7SL359P
AC005186.1	38.5978	5.9425e-06	0.00144269	0.0183984	0.566827	AC005186.1	AC005186.1
AC025674.1	1.46774	2.13346e-06	0.00144269	0.0183162	0.566827	AC025674.1	AC025674.1
C1orf189	4.68958	-4.82395e-06	0.00144269	0.0183197	0.566827	C1orf189	C1orf189
CCN1	3699.85	-7.71489e-06	0.0014427	0.0183683	0.566827	CCN1	CCN1
DDX60L	675.981	7.86388e-06	0.00144268	0.0183485	0.566827	DDX60L	DDX60L
FAM81B	45.3861	-5.31261e-06	0.00144269	0.0183843	0.566827	FAM81B	FAM81B
HLA-DPA2	1.14885	2.41073e-06	0.00144269	0.018358	0.566827	HLA-DPA2	HLA-DPA2
OR52B5P	4.05257	5.1163e-06	0.00144269	0.0183243	0.566827	OR52B5P	OR52B5P
PITX3	3.9084	-6.16489e-06	0.0014427	0.0183319	0.566827	PITX3	PITX3
SLC2A12	127.368	-6.43305e-06	0.00144269	0.0183806	0.566827	SLC2A12	SLC2A12
SUGT1P1	23.6778	-6.55028e-06	0.00144269	0.0183426	0.566827	SUGT1P1	SUGT1P1
CSPG4P10	690.604	7.71562e-06	0.00144269	0.0184205	0.567028	CSPG4P10	CSPG4P10
ATP6V1B1-AS1	1.21578	-1.53255e-06	0.00144269	0.0184634	0.567162	ATP6V1B1-AS1	ATP6V1B1-AS1
CPT1A	2003.87	1.18413e-05	0.00144268	0.0184714	0.567162	CPT1A	CPT1A
LINC02285	3.17719	-4.20833e-06	0.00144269	0.0184688	0.567162	LINC02285	LINC02285
AC005280.1	1.42251	-4.30943e-06	0.00144269	0.018516	0.567576	AC005280.1	AC005280.1
CEBPA-DT	112.966	-8.12983e-06	0.00144269	0.0185067	0.567576	CEBPA-DT	CEBPA-DT
VWA5B1	48.5239	-4.64975e-06	0.00144269	0.0185442	0.567964	VWA5B1	VWA5B1
CPSF1	7910.8	-1.315e-05	0.00144268	0.0185734	0.56838	CPSF1	CPSF1
ESYT2	2935.66	-1.85512e-05	0.00144267	0.0186329	0.569218	ESYT2	ESYT2
SLC18A1	20.8976	-4.36476e-06	0.00144269	0.0186236	0.569218	SLC18A1	SLC18A1
ZNF137P	137.253	1.32068e-05	0.00144269	0.0186475	0.569218	ZNF137P	ZNF137P
MTX1P1	214.544	-1.1018e-05	0.00144269	0.0186711	0.56946	MTX1P1	MTX1P1
LINC01978	25.8336	-5.13796e-06	0.00144269	0.0187187	0.570435	LINC01978	LINC01978
PAQR3	3755.98	5.30187e-06	0.00144269	0.0187576	0.571144	PAQR3	PAQR3
AC233992.3	9.42156	-7.07827e-06	0.00144269	0.018802	0.571424	AC233992.3	AC233992.3
C7orf25	31.2316	1.1556e-05	0.0014427	0.0188137	0.571424	C7orf25	C7orf25
MTCO3P20	2.2661	2.63289e-06	0.00144269	0.0187827	0.571424	MTCO3P20	MTCO3P20
AL450270.1	1.42855	-2.80306e-06	0.00144269	0.0188534	0.572111	AL450270.1	AL450270.1
RPH3A	423.035	-4.84391e-06	0.00144269	0.0188677	0.572111	RPH3A	RPH3A
AC087468.2	16.6853	3.58748e-06	0.00144269	0.0189115	0.572963	AC087468.2	AC087468.2
AC079834.2	15.2224	-8.09e-06	0.00144269	0.0191514	0.573515	AC079834.2	AC079834.2
AL049543.1	1.0741	-3.0444e-06	0.00144269	0.0190613	0.573515	AL049543.1	AL049543.1
AL157373.2	2.42637	-3.63103e-06	0.00144269	0.0189578	0.573515	AL157373.2	AL157373.2
ARHGAP12	2862.28	1.75393e-05	0.00144267	0.0190828	0.573515	ARHGAP12	ARHGAP12
CCDC178	8.9969	3.86103e-06	0.00144269	0.0191456	0.573515	CCDC178	CCDC178
CDH11	1884.1	1.00265e-05	0.00144269	0.0191471	0.573515	CDH11	CDH11
CYP51A1	119.225	-8.17652e-06	0.00144269	0.0191219	0.573515	CYP51A1	CYP51A1
EBF1	260.547	-5.89038e-06	0.00144269	0.0191222	0.573515	EBF1	EBF1
ENDOD1	2278.06	-4.1696e-06	0.00144268	0.0190451	0.573515	ENDOD1	ENDOD1
IFIT5	1067.01	1.45399e-05	0.00144268	0.0191285	0.573515	IFIT5	IFIT5
MIR548XHG	1.47614	-1.23936e-06	0.00144269	0.0191653	0.573515	MIR548XHG	MIR548XHG
MTRNR2L1	13.9791	-4.84983e-06	0.00144269	0.019109	0.573515	MTRNR2L1	MTRNR2L1
PCDHGB2	521.035	-3.74982e-06	0.00144269	0.0190908	0.573515	PCDHGB2	PCDHGB2
RPL37AP1	3.59856	-4.94864e-06	0.00144269	0.019017	0.573515	RPL37AP1	RPL37AP1
SMIM6	21.8115	-8.73117e-06	0.00144269	0.0190947	0.573515	SMIM6	SMIM6
AC009244.2	6.12156	-7.87525e-06	0.00144269	0.0192437	0.573899	AC009244.2	AC009244.2
AC097515.1	1.70986	3.42488e-06	0.00144269	0.0192568	0.573899	AC097515.1	AC097515.1
AC126177.6	0.939684	-3.31119e-06	0.00144269	0.0192565	0.573899	AC126177.6	AC126177.6
BOK	2097.69	-7.50019e-06	0.00144269	0.019248	0.573899	BOK	BOK
RPL3P3	2.21163	-4.59624e-06	0.00144269	0.0192515	0.573899	RPL3P3	RPL3P3
WSCD2	109.217	-5.02224e-06	0.00144269	0.0192781	0.574065	WSCD2	WSCD2
MID1	1218.14	7.21876e-06	0.00144269	0.0193178	0.574397	MID1	MID1
TGOLN2	7701.78	-2.12785e-05	0.00144266	0.0193207	0.574397	TGOLN2	TGOLN2
GLB1L3	592.504	8.62792e-06	0.00144269	0.0193667	0.575298	GLB1L3	GLB1L3
ATP5MC1P4	11.57	5.40568e-06	0.00144269	0.0194274	0.576163	ATP5MC1P4	ATP5MC1P4
TENM2	1075.6	-1.4427	0.432941	0.0194194	0.576163	TENM2	TENM2
AL033519.4	6.34924	-4.8959e-06	0.00144269	0.0194791	0.576655	AL033519.4	AL033519.4
AL355499.1	1.48518	-4.53887e-06	0.00144269	0.0194914	0.576655	AL355499.1	AL355499.1
RGS14	288.545	-7.74861e-06	0.00144269	0.019465	0.576655	RGS14	RGS14
ADRA2A	268.385	4.5399e-06	0.00144269	0.0195614	0.577004	ADRA2A	ADRA2A
CDH9	6.22032	-3.39236e-06	0.00144269	0.0195664	0.577004	CDH9	CDH9
CYP26B1	1157.59	6.82058e-06	0.00144269	0.0195421	0.577004	CYP26B1	CYP26B1
FBXO43	68.0666	8.21198e-06	0.0014427	0.0195633	0.577004	FBXO43	FBXO43
EDA2R	97.5541	-6.41055e-06	0.00144269	0.0196394	0.578689	EDA2R	EDA2R
FANCL	767.76	1.59003e-05	0.00144266	0.0196563	0.578719	FANCL	FANCL
CCR4	5.62898	5.26314e-06	0.00144269	0.0196927	0.579324	CCR4	CCR4
AC020915.5	1.71807	-3.89175e-06	0.00144269	0.0197213	0.579527	AC020915.5	AC020915.5
FNDC8	7.88092	7.44262e-06	0.00144269	0.0197366	0.579527	FNDC8	FNDC8
PLEKHF2	892.228	6.99313e-06	0.00144269	0.0197472	0.579527	PLEKHF2	PLEKHF2
AAMP	3604.33	-1.97879e-05	0.00144266	0.0198126	0.579609	AAMP	AAMP
AC087442.1	10.9865	6.17481e-06	0.00144269	0.019776	0.579609	AC087442.1	AC087442.1
AC109635.7	10.6065	-2.86266e-06	0.00144269	0.0198206	0.579609	AC109635.7	AC109635.7
DYNLL1P2	1.97669	-5.12052e-06	0.00144269	0.0198453	0.579609	DYNLL1P2	DYNLL1P2
TGFA	447.397	-6.86318e-06	0.00144269	0.0198262	0.579609	TGFA	TGFA
ZNF92	627.794	1.19638e-05	0.00144268	0.0198346	0.579609	ZNF92	ZNF92
AC021269.3	1.89587	-4.2017e-06	0.00144269	0.0203162	0.580873	AC021269.3	AC021269.3
AC092338.4	79.5224	-1.18147e-05	0.00144268	0.0200396	0.580873	AC092338.4	AC092338.4
AC113208.1	1.69984	4.17365e-06	0.00144269	0.020287	0.580873	AC113208.1	AC113208.1
AC120498.1	13.1495	5.02504e-06	0.00144269	0.0199947	0.580873	AC120498.1	AC120498.1
AC126323.1	13.5983	4.64261e-06	0.00144269	0.0204091	0.580873	AC126323.1	AC126323.1
AL031430.1	29.499	4.02794e-06	0.00144269	0.0203515	0.580873	AL031430.1	AL031430.1
AL357513.1	2.39208	3.68704e-06	0.00144269	0.0203216	0.580873	AL357513.1	AL357513.1
AP000944.3	1.39517	-3.04141e-06	0.00144269	0.0200527	0.580873	AP000944.3	AP000944.3
ARMC9	740.134	-1.32775e-05	0.00144268	0.0200805	0.580873	ARMC9	ARMC9
ASIC4	3378.53	-5.34191e-06	0.00144269	0.0203917	0.580873	ASIC4	ASIC4
B4GALT3	1381.26	-1.2139e-05	0.00144268	0.0202861	0.580873	B4GALT3	B4GALT3
FAM168B	7606.15	-2.28507e-05	0.00144265	0.0204521	0.580873	FAM168B	FAM168B
FAM210B	1668.56	-1.41135e-05	0.00144268	0.019947	0.580873	FAM210B	FAM210B
GVQW2	43.3719	4.61334e-06	0.00144268	0.0201466	0.580873	GVQW2	GVQW2
HIST2H2BA	72.8193	6.28402e-06	0.00144269	0.0201741	0.580873	HIST2H2BA	HIST2H2BA
HOXA-AS2	328.361	4.83388e-06	0.00144269	0.0204321	0.580873	HOXA-AS2	HOXA-AS2
HOXA5	353.827	2.5565e-06	0.00144269	0.0202547	0.580873	HOXA5	HOXA5
IGHV1-24	1.42799	-3.17092e-07	0.00144269	0.020383	0.580873	IGHV1-24	IGHV1-24
KRT17P5	2.16166	4.22972e-06	0.00144269	0.0203699	0.580873	KRT17P5	KRT17P5
LINC02321	6.23623	5.66485e-06	0.00144269	0.0200578	0.580873	LINC02321	LINC02321
LINC02575	65.857	2.13886	0.784298	0.0203042	0.580873	LINC02575	LINC02575
MAGI2-AS2	2.63854	-4.5344e-06	0.00144269	0.0200273	0.580873	MAGI2-AS2	MAGI2-AS2
MED28P7	2.02707	-7.18202e-07	0.00144269	0.0201642	0.580873	MED28P7	MED28P7
MTCO1P40	20.4923	-3.68092e-06	0.00144269	0.0200835	0.580873	MTCO1P40	MTCO1P40
NRBP2	7510.76	-1.07555e-05	0.00144269	0.0199771	0.580873	NRBP2	NRBP2
NRIR	111.904	-1.77294e-06	0.00144269	0.0201715	0.580873	NRIR	NRIR
OR2V2	1.88207	1.46039e-06	0.0014427	0.020339	0.580873	OR2V2	OR2V2
PITPNM1	4932.76	-1.00083e-05	0.00144268	0.0204503	0.580873	PITPNM1	PITPNM1
RAD23BP1	9.8612	5.22881e-06	0.00144269	0.0202271	0.580873	RAD23BP1	RAD23BP1
RNY1	4.1345	-3.59396e-07	0.00144269	0.020012	0.580873	RNY1	RNY1
RRP7BP	635.25	-1.49686e-05	0.00144268	0.0199601	0.580873	RRP7BP	RRP7BP
SATB2-AS1	68.1742	-4.27592e-06	0.00144269	0.0202936	0.580873	SATB2-AS1	SATB2-AS1
SWSAP1	33.6706	-1.14844e-05	0.00144268	0.0204613	0.580873	SWSAP1	SWSAP1
TPRX1	3.31476	2.86744e-06	0.00144269	0.0201861	0.580873	TPRX1	TPRX1
TRHDE	157.575	3.53973e-06	0.00144269	0.0203362	0.580873	TRHDE	TRHDE
VHLL	14.6811	3.55157e-06	0.00144269	0.0201728	0.580873	VHLL	VHLL
ARX	2.89762	-2.47975e-06	0.00144269	0.0205328	0.58158	ARX	ARX
HS3ST2	77.7224	-4.61552e-06	0.00144269	0.020534	0.58158	HS3ST2	HS3ST2
MIP	1.11453	-3.9449e-06	0.00144269	0.0205084	0.58158	MIP	MIP
AC012511.1	12.8565	-8.20365e-06	0.00144269	0.0206048	0.58178	AC012511.1	AC012511.1
AC068279.2	11.5307	1.82267	1.03897	0.0205806	0.58178	AC068279.2	AC068279.2
AL022318.1	4.68825	-3.53699e-06	0.00144269	0.0205874	0.58178	AL022318.1	AL022318.1
AL606970.4	4.02807	2.82492e-06	0.00144269	0.0206021	0.58178	AL606970.4	AL606970.4
MAGOH2P	40.9407	6.66029e-06	0.00144269	0.0206424	0.58239	MAGOH2P	MAGOH2P
AC104417.2	10.6537	-2.75343e-06	0.00144269	0.0206747	0.582851	AC104417.2	AC104417.2
AP006547.1	10.3335	-5.19442e-06	0.00144269	0.0207197	0.583669	AP006547.1	AP006547.1
DRC1	152.136	-4.77196e-06	0.00144269	0.0207746	0.584765	DRC1	DRC1
GCM1	9.60647	4.46518e-06	0.00144269	0.0207975	0.584819	GCM1	GCM1
TRAV41	3.85697	2.46833e-06	0.00144269	0.0208086	0.584819	TRAV41	TRAV41
AC020907.1	15.9565	-4.49034e-06	0.00144269	0.0212526	0.586082	AC020907.1	AC020907.1
ANKK1	11.7682	-4.14278e-06	0.00144269	0.0212506	0.586082	ANKK1	ANKK1
AP000428.2	24.0791	2.91666e-06	0.00144269	0.0212196	0.586082	AP000428.2	AP000428.2
CCDC103	4.68303	-0.720817	0.471922	0.0209806	0.586082	CCDC103	CCDC103
CYP11B1	2.09353	1.26191e-06	0.0014427	0.0209682	0.586082	CYP11B1	CYP11B1
ERBB2	1835.81	-9.19436e-06	0.0014427	0.0212709	0.586082	ERBB2	ERBB2
FAM166A	26.509	1.23757	0.333466	0.021086	0.586082	FAM166A	FAM166A
FOXD2	67.4513	3.55477e-06	0.00144269	0.0211269	0.586082	FOXD2	FOXD2
HOTTIP	2.71124	-1.06249e-06	0.0014427	0.0210282	0.586082	HOTTIP	HOTTIP
HSD17B13	109.971	6.35135e-06	0.00144269	0.0210798	0.586082	HSD17B13	HSD17B13
LINC01703	25.2703	-8.84125e-06	0.00144269	0.0209001	0.586082	LINC01703	LINC01703
MCOLN2	41.5147	-5.62063e-06	0.00144269	0.0209937	0.586082	MCOLN2	MCOLN2
MEI4	19.3013	4.51657e-06	0.00144269	0.0212287	0.586082	MEI4	MEI4
MIR378D2HG	2.66227	-1.10541e-06	0.00144269	0.0212407	0.586082	MIR378D2HG	MIR378D2HG
MIR6859-2	1.42586	-2.42672e-06	0.00144269	0.0210094	0.586082	MIR6859-2	MIR6859-2
PALM3	237.161	6.26257e-06	0.00144269	0.0212191	0.586082	PALM3	PALM3
PLXNB2	12237.2	-1.1202e-05	0.00144267	0.0210615	0.586082	PLXNB2	PLXNB2
QDPR	4005.29	-7.14707e-06	0.00144269	0.0211084	0.586082	QDPR	QDPR
RGS20	99.0897	-7.71246e-06	0.00144269	0.0212014	0.586082	RGS20	RGS20
RNU6-1	3.51285	2.44952e-06	0.00144269	0.0212655	0.586082	RNU6-1	RNU6-1
RNU6-4P	4.65401	3.33251e-06	0.00144269	0.0210829	0.586082	RNU6-4P	RNU6-4P
RUSC1-AS1	527.443	-1.07307e-05	0.00144269	0.0209797	0.586082	RUSC1-AS1	RUSC1-AS1
SMIM24	8.62116	-6.93463e-06	0.00144269	0.0209888	0.586082	SMIM24	SMIM24
TIMM10B	687.761	-1.74048e-05	0.00144267	0.0210168	0.586082	TIMM10B	TIMM10B
TMEM252	1.55675	-3.70975e-06	0.00144269	0.0211158	0.586082	TMEM252	TMEM252
TNFSF10	124.953	6.58851e-06	0.00144269	0.0210386	0.586082	TNFSF10	TNFSF10
FBXL12	660.286	-1.60449e-05	0.00144267	0.0212899	0.586163	FBXL12	FBXL12
F5	181.713	-3.86864e-06	0.00144269	0.0213203	0.586178	F5	F5
SYT4	800.799	-5.77518e-06	0.00144269	0.0213226	0.586178	SYT4	SYT4
AC090948.3	14.9392	8.22457e-06	0.00144269	0.0214496	0.587017	AC090948.3	AC090948.3
AL359313.1	1.40361	2.90026e-07	0.00144269	0.0214255	0.587017	AL359313.1	AL359313.1
AP000442.1	8.07551	4.33425e-06	0.00144269	0.0213839	0.587017	AP000442.1	AP000442.1
COL18A1	6083.31	-7.89056e-06	0.00144269	0.021403	0.587017	COL18A1	COL18A1
NEFM	2921.42	-4.51783e-06	0.00144269	0.02144	0.587017	NEFM	NEFM
VWA3A	470.304	-4.43082e-06	0.00144269	0.0214459	0.587017	VWA3A	VWA3A
AC021733.1	3.36819	2.87464e-06	0.00144269	0.0214842	0.587524	AC021733.1	AC021733.1
AKAP10	1353.92	1.53228e-05	0.00144268	0.0216192	0.590774	AKAP10	AKAP10
TARID	9.11158	-5.59565e-06	0.00144269	0.0216408	0.590922	TARID	TARID
AL645568.1	141.945	-1.35352e-05	0.00144268	0.0217026	0.591725	AL645568.1	AL645568.1
SUCNR1	10.3157	-4.31418e-06	0.00144269	0.0216897	0.591725	SUCNR1	SUCNR1
AC009237.3	176.097	2.74512e-06	0.00144268	0.0218471	0.593809	AC009237.3	AC009237.3
AC009292.1	2.11326	4.17017e-06	0.00144269	0.0218483	0.593809	AC009292.1	AC009292.1
AC106028.3	24.1963	3.50714e-06	0.00144269	0.0218157	0.593809	AC106028.3	AC106028.3
FHOD3	820.591	1.23293e-05	0.00144268	0.0218767	0.593809	FHOD3	FHOD3
MARCH1	1345.17	1.24176e-05	0.00144268	0.0218706	0.593809	MARCH1	MARCH1
SLC30A8	8.18058	3.75267e-06	0.00144269	0.0218236	0.593809	SLC30A8	SLC30A8
ACTN3	24.2914	-7.41163e-06	0.00144269	0.0220118	0.594245	ACTN3	ACTN3
AHRR	391.435	-6.27464e-06	0.00144269	0.0220016	0.594245	AHRR	AHRR
AL353653.1	2.98287	3.92891e-06	0.00144269	0.0220049	0.594245	AL353653.1	AL353653.1
BSN-AS1	0.843619	-3.25128e-06	0.00144269	0.0220156	0.594245	BSN-AS1	BSN-AS1
LINC00443	2.63067	2.48076e-06	0.00144269	0.0220105	0.594245	LINC00443	LINC00443
METTL27	28.6897	-7.11282e-06	0.00144269	0.0219817	0.594245	METTL27	METTL27
MIR17HG	27.7192	-5.79077e-06	0.00144269	0.0220229	0.594245	MIR17HG	MIR17HG
TMEM223	268.117	-1.47941e-05	0.00144268	0.0220108	0.594245	TMEM223	TMEM223
FAM189B	1856.17	-1.75633e-05	0.00144271	0.0220653	0.594947	FAM189B	FAM189B
LINC02223	10.8488	-3.79746e-06	0.00144269	0.0221454	0.595583	LINC02223	LINC02223
PIM2	426.844	-1.263e-05	0.00144267	0.0221541	0.595583	PIM2	PIM2
RPL23AP82	580.744	9.83358e-06	0.0014427	0.0221217	0.595583	RPL23AP82	RPL23AP82
RPS6KB2	1150.01	-1.41423e-05	0.00144268	0.0221184	0.595583	RPS6KB2	RPS6KB2
FDXR	494.601	-8.54643e-06	0.00144269	0.0221976	0.595875	FDXR	FDXR
THBS1	3255.83	-2.34752e-06	0.00144269	0.0221922	0.595875	THBS1	THBS1
AC021739.3	113.63	6.50986e-07	0.00144269	0.0222393	0.596117	AC021739.3	AC021739.3
NCSTN	3826.48	-1.82799e-05	0.00144266	0.0222353	0.596117	NCSTN	NCSTN
LINC01347	57.9331	-1.11079e-05	0.00144268	0.022265	0.596209	LINC01347	LINC01347
TOMM20P2	2.2563	2.94361e-06	0.00144269	0.0222754	0.596209	TOMM20P2	TOMM20P2
SPX	186.726	-5.06584e-06	0.00144269	0.0223325	0.597299	SPX	SPX
AL035417.2	1.61315	3.74496e-06	0.00144269	0.0224488	0.59735	AL035417.2	AL035417.2
ASPHD1	669.248	-6.10368e-06	0.00144269	0.0224665	0.59735	ASPHD1	ASPHD1
ATOH8	2311.04	-1.97187e-06	0.00144268	0.0224572	0.59735	ATOH8	ATOH8
EIF4A2P4	6.77146	-7.52662e-06	0.00144269	0.0224046	0.59735	EIF4A2P4	EIF4A2P4
GBP1	2246.77	-5.7575e-06	0.00144269	0.0223786	0.59735	GBP1	GBP1
LINC02587	5.89562	-1.30281e-06	0.00144269	0.0224215	0.59735	LINC02587	LINC02587
RPSAP46	3.99451	2.54678e-06	0.00144269	0.0224653	0.59735	RPSAP46	RPSAP46
SEH1L	838.905	-1.11283e-05	0.00144268	0.0224465	0.59735	SEH1L	SEH1L
TNS2	7828.23	-8.52172e-06	0.00144269	0.0224816	0.59735	TNS2	TNS2
AL353803.4	9.88609	-4.28843e-06	0.00144269	0.0225159	0.597808	AL353803.4	AL353803.4
LACTB2	198.575	1.31778e-05	0.00144268	0.0225316	0.597808	LACTB2	LACTB2
AL590483.3	1.01895	-2.46725e-06	0.00144269	0.0225536	0.597956	AL590483.3	AL590483.3
RNU7-3P	4.48612	2.10052e-06	0.00144269	0.0225888	0.598021	RNU7-3P	RNU7-3P
STK16	723.763	-3.3078e-05	0.00144277	0.0225852	0.598021	STK16	STK16
AC126177.3	11.1919	-5.28554e-06	0.00144269	0.0226683	0.598391	AC126177.3	AC126177.3
AL050350.1	0.968748	-3.33414e-06	0.00144269	0.0226246	0.598391	AL050350.1	AL050350.1
CDH4	944.328	2.54855e-06	0.00144268	0.0226585	0.598391	CDH4	CDH4
USP18	268.111	6.55237e-06	0.00144269	0.0226573	0.598391	USP18	USP18
ABHD1	75.5083	-1.04419e-05	0.00144269	0.0227167	0.598802	ABHD1	ABHD1
IFIT1B	1.84114	4.32719e-06	0.00144269	0.0227022	0.598802	IFIT1B	IFIT1B
MRO	524.337	-5.42563e-06	0.00144269	0.0227496	0.598804	MRO	MRO
PTPRT	877.186	5.59457e-06	0.00144269	0.0227394	0.598804	PTPRT	PTPRT
DUX4L46	1.51792	1.07384e-06	0.0014427	0.0228469	0.599971	DUX4L46	DUX4L46
LINC02177	30.454	4.44221e-06	0.00144269	0.0228596	0.599971	LINC02177	LINC02177
NMRK2	6.52085	-5.20409e-06	0.00144269	0.0228279	0.599971	NMRK2	NMRK2
TMX2	1907.09	-1.48486e-05	0.00144267	0.0228181	0.599971	TMX2	TMX2
AL590617.1	3.44247	-4.90293e-06	0.00144269	0.0228818	0.600121	AL590617.1	AL590617.1
AC007792.1	5.59326	-6.37487e-06	0.00144269	0.0230295	0.600392	AC007792.1	AC007792.1
AC020904.2	23.9004	-8.68854e-06	0.00144269	0.0230421	0.600392	AC020904.2	AC020904.2
AC110753.1	6.27742	3.02794e-06	0.00144269	0.0230849	0.600392	AC110753.1	AC110753.1
AL360093.1	7.28399	5.73205e-06	0.00144269	0.0229855	0.600392	AL360093.1	AL360093.1
AP001107.9	64.3901	-6.60439e-06	0.00144268	0.0230477	0.600392	AP001107.9	AP001107.9
BSN	1390.68	-7.95666e-06	0.00144268	0.0229782	0.600392	BSN	BSN
IL11RA	1101.9	-9.67832e-06	0.00144269	0.0229935	0.600392	IL11RA	IL11RA
OR13J1	23.307	-6.94403e-06	0.00144269	0.0230304	0.600392	OR13J1	OR13J1
PDE8A	3707.22	9.7666e-06	0.00144269	0.0230866	0.600392	PDE8A	PDE8A
RNU6-339P	2.88611	2.40175e-06	0.00144269	0.0230895	0.600392	RNU6-339P	RNU6-339P
RPL5P9	4.34588	-6.44849e-06	0.00144269	0.0229101	0.600392	RPL5P9	RPL5P9
RPL7P6	1.94178	-4.55543e-06	0.00144269	0.0230578	0.600392	RPL7P6	RPL7P6
AC021491.3	4.79429	3.20432e-06	0.00144269	0.0232408	0.60076	AC021491.3	AC021491.3
AL512380.1	49.5834	3.35316e-06	0.00144269	0.0231904	0.60076	AL512380.1	AL512380.1
AL596202.1	116.221	4.15018e-06	0.00144267	0.0232412	0.60076	AL596202.1	AL596202.1
EXOSC8	800.774	-1.05267e-05	0.00144268	0.0232258	0.60076	EXOSC8	EXOSC8
HLA-DRB6	117.899	2.56446e-06	0.00144269	0.0232517	0.60076	HLA-DRB6	HLA-DRB6
PLSCR2	10.8584	5.11273e-06	0.00144269	0.0231276	0.60076	PLSCR2	PLSCR2
SUN2	6254.64	-1.25729e-05	0.00144269	0.0232227	0.60076	SUN2	SUN2
TCOF1	2334.44	-2.29517e-05	0.00144271	0.0231517	0.60076	TCOF1	TCOF1
ZNF518B	1616.3	1.38811e-05	0.00144268	0.0231587	0.60076	ZNF518B	ZNF518B
HNRNPA1L2	165.523	-1.38746e-05	0.00144268	0.0233275	0.602291	HNRNPA1L2	HNRNPA1L2
AC010536.2	16.5351	4.17689e-06	0.00144269	0.0233874	0.602581	AC010536.2	AC010536.2
AL445437.1	16.8908	3.10826e-06	0.00144269	0.0233882	0.602581	AL445437.1	AL445437.1
MTCO1P15	1.78798	-2.8396e-06	0.00144269	0.0233601	0.602581	MTCO1P15	MTCO1P15
CFAP99	107.132	-5.94475e-06	0.00144269	0.0234243	0.603085	CFAP99	CFAP99
ADGRG4	1.24594	2.47343e-06	0.00144269	0.0234772	0.60317	ADGRG4	ADGRG4
MTND4P24	24.1825	-4.14379e-06	0.00144269	0.0234735	0.60317	MTND4P24	MTND4P24
TSPAN18	2248.57	7.02311e-06	0.00144269	0.0234579	0.60317	TSPAN18	TSPAN18
AC005703.4	1.54484	3.81675e-06	0.00144269	0.0235901	0.603635	AC005703.4	AC005703.4
AC060834.1	3.05354	-4.00259e-06	0.00144269	0.0235298	0.603635	AC060834.1	AC060834.1
KCNK15	16.1059	-5.01758e-06	0.00144269	0.0235945	0.603635	KCNK15	KCNK15
LINC00324	59.4881	4.34704e-06	0.00144269	0.0235427	0.603635	LINC00324	LINC00324
MED6	346.544	-1.2846e-05	0.00144268	0.0235592	0.603635	MED6	MED6
TNFSF18	12.3257	-5.55979e-06	0.00144269	0.0235725	0.603635	TNFSF18	TNFSF18
AC012409.5	25.5581	4.38991e-06	0.00144269	0.0236139	0.603709	AC012409.5	AC012409.5
AC092851.1	3.6678	1.89856e-06	0.00144269	0.0238384	0.604169	AC092851.1	AC092851.1
AC124947.2	1.42649	4.1348e-06	0.00144269	0.0237	0.604169	AC124947.2	AC124947.2
ANKRD22	41.2146	-4.81843e-06	0.00144269	0.0237045	0.604169	ANKRD22	ANKRD22
C3AR1	341.569	-5.86915e-06	0.00144269	0.0238291	0.604169	C3AR1	C3AR1
CLEC18B	346.909	5.89269e-06	0.00144269	0.0237065	0.604169	CLEC18B	CLEC18B
DDX11L5	5.57158	4.47831	0.834375	0.0237925	0.604169	DDX11L5	DDX11L5
GABRB1	175.498	-5.16422e-06	0.00144269	0.0238356	0.604169	GABRB1	GABRB1
LINC00702	18.9043	2.6017e-07	0.00144269	0.0237946	0.604169	LINC00702	LINC00702
LINC00901	2.29502	4.2083e-06	0.00144269	0.0236848	0.604169	LINC00901	LINC00901
MIR1276	23.8103	3.65143e-06	0.00144269	0.023758	0.604169	MIR1276	MIR1276
PPIAP8	3.06193	4.89126e-06	0.00144269	0.0237334	0.604169	PPIAP8	PPIAP8
RDM1P5	26.5267	5.89946e-06	0.00144269	0.023847	0.604169	RDM1P5	RDM1P5
TRPM8	541.958	2.95588e-06	0.00144269	0.0237678	0.604169	TRPM8	TRPM8
LINC01667	4.58058	-7.18663e-08	0.00144269	0.0239411	0.606132	LINC01667	LINC01667
AC016769.5	21.0665	3.44989e-06	0.00144269	0.0240993	0.606531	AC016769.5	AC016769.5
AR	872.886	2.44135e-06	0.00144267	0.0240631	0.606531	AR	AR
CYP27A1	3032.12	-3.03141e-05	0.00144283	0.0240417	0.606531	CYP27A1	CYP27A1
FOLR1	28.3691	-4.37316e-06	0.00144269	0.0240248	0.606531	FOLR1	FOLR1
LINC01539	2.42522	2.43797e-06	0.00144269	0.0240851	0.606531	LINC01539	LINC01539
MIR6880	1.21168	-4.16278e-06	0.00144269	0.0241064	0.606531	MIR6880	MIR6880
PIGM	1846.72	-1.12518e-05	0.00144268	0.0240037	0.606531	PIGM	PIGM
PYGM	354.759	-5.55474e-06	0.00144269	0.0240594	0.606531	PYGM	PYGM
SEPT14P4	7.30928	5.38343e-06	0.00144269	0.0240931	0.606531	SEPT14P4	SEPT14P4
MRPL49	972.236	-1.59417e-05	0.00144267	0.024125	0.606581	MRPL49	MRPL49
AP005329.1	4.48909	-6.37489e-06	0.00144269	0.0241748	0.606873	AP005329.1	AP005329.1
IL1RAP	1283.38	6.88595e-06	0.00144269	0.0241954	0.606873	IL1RAP	IL1RAP
LINC01783	5.21418	2.96242e-06	0.00144269	0.0242031	0.606873	LINC01783	LINC01783
Z98885.1	8.10194	-8.29444e-06	0.00144269	0.0241606	0.606873	Z98885.1	Z98885.1
AC100756.2	1.33693	2.33917e-07	0.00144269	0.0243354	0.607271	AC100756.2	AC100756.2
DIO2	524.131	-6.99127e-06	0.00144269	0.0243326	0.607271	DIO2	DIO2
EEF1AKMT1	135.626	-1.24528e-05	0.00144268	0.0242576	0.607271	EEF1AKMT1	EEF1AKMT1
INTS10	2385.81	-1.87923e-05	0.00144266	0.0242385	0.607271	INTS10	INTS10
LINC00551	7.40897	4.93637e-06	0.00144269	0.0243263	0.607271	LINC00551	LINC00551
OR5AK4P	28.1193	-3.78735e-06	0.00144269	0.024319	0.607271	OR5AK4P	OR5AK4P
RTN2	368.44	-1.65196e-05	0.00144273	0.0243112	0.607271	RTN2	RTN2
SLITRK1	488.681	-5.27536e-06	0.00144269	0.0243703	0.607726	SLITRK1	SLITRK1
AC091891.1	9.01469	5.7976e-06	0.00144269	0.0243951	0.607862	AC091891.1	AC091891.1
CROCCP1	5.75577	5.15775e-06	0.00144269	0.0244119	0.607862	CROCCP1	CROCCP1
PLXNA4	1924.44	7.69204e-06	0.00144269	0.0244257	0.607862	PLXNA4	PLXNA4
TINCR	313.635	-5.72082e-06	0.00144269	0.0244936	0.609136	TINCR	TINCR
AC078925.1	1.64233	-4.32453e-06	0.00144269	0.0245439	0.609973	AC078925.1	AC078925.1
AL096677.1	6.9417	-6.09096e-06	0.00144269	0.0245866	0.610619	AL096677.1	AL096677.1
ABHD17AP5	2.54623	4.59128e-06	0.00144269	0.0247127	0.611335	ABHD17AP5	ABHD17AP5
AC096675.1	5.15648	-5.104e-06	0.00144269	0.0246732	0.611335	AC096675.1	AC096675.1
AC243562.3	8.93379	5.38225e-06	0.00144269	0.0247116	0.611335	AC243562.3	AC243562.3
ALDH1L2	990.697	9.72133e-06	0.00144269	0.0247193	0.611335	ALDH1L2	ALDH1L2
B2M	32331.3	6.77185e-06	0.00144269	0.0247327	0.611335	B2M	B2M
KRT19	14.9307	-3.87114e-06	0.00144269	0.0246372	0.611335	KRT19	KRT19
ZPLD1	5.02694	4.33173e-06	0.00144269	0.0247207	0.611335	ZPLD1	ZPLD1
ABCB4	314.079	5.57011e-06	0.00144269	0.0249037	0.611749	ABCB4	ABCB4
AC021087.3	41.9937	-1.04941e-05	0.00144268	0.0248074	0.611749	AC021087.3	AC021087.3
ADAMTSL5	35.7103	-6.58543e-06	0.00144269	0.0249084	0.611749	ADAMTSL5	ADAMTSL5
AKT3	5201.02	-9.12008e-06	0.00144268	0.0249048	0.611749	AKT3	AKT3
CLIC2	407.697	2.7083e-06	0.00144269	0.024917	0.611749	CLIC2	CLIC2
DYNLL1P4	1.71785	-4.18696e-06	0.00144269	0.0248424	0.611749	DYNLL1P4	DYNLL1P4
METTL8	563.028	-1.25546e-05	0.00144268	0.0247888	0.611749	METTL8	METTL8
MIR3136	1.22903	2.66214e-06	0.00144269	0.0247763	0.611749	MIR3136	MIR3136
ZFR2	300.526	-4.72617e-06	0.00144269	0.0248443	0.611749	ZFR2	ZFR2
ZNF680P1	9.35245	3.9957e-06	0.00144269	0.0248833	0.611749	ZNF680P1	ZNF680P1
AL049541.2	5.26667	2.82071e-07	0.00144269	0.0249534	0.612229	AL049541.2	AL049541.2
OR2A12	4.91128	2.33471e-06	0.00144269	0.0250404	0.613951	OR2A12	OR2A12
AP001021.3	7.05728	-4.89584e-06	0.00144269	0.025097	0.61403	AP001021.3	AP001021.3
ERLNC1	6.02845	-6.15057e-06	0.00144269	0.0250945	0.61403	ERLNC1	ERLNC1
HS3ST1	1807.2	5.62091e-07	0.00144268	0.0251077	0.61403	HS3ST1	HS3ST1
NKTR	7136.34	-1.06182e-05	0.00144268	0.0251108	0.61403	NKTR	NKTR
MTHFD2P1	25.0272	2.31029e-06	0.00144269	0.0251403	0.614338	MTHFD2P1	MTHFD2P1
AC027811.1	2.99399	-6.1881e-06	0.00144269	0.0253903	0.614627	AC027811.1	AC027811.1
AL360181.3	64.2869	-1.06323e-05	0.00144268	0.0253584	0.614627	AL360181.3	AL360181.3
ANKRD34A	216.633	-7.14013e-06	0.00144269	0.0253317	0.614627	ANKRD34A	ANKRD34A
C15orf53	1.48969	3.75992e-06	0.00144269	0.0253841	0.614627	C15orf53	C15orf53
CD300H	7.68117	2.27283e-06	0.00144269	0.0252248	0.614627	CD300H	CD300H
GDA	57.9297	4.59128e-06	0.00144269	0.0253035	0.614627	GDA	GDA
GPALPP1	997.186	-1.35402e-05	0.00144268	0.0252529	0.614627	GPALPP1	GPALPP1
LINC02447	20.8609	-7.86255e-06	0.00144269	0.0254046	0.614627	LINC02447	LINC02447
LINC02476	0.956093	1.35212e-06	0.0014427	0.0253784	0.614627	LINC02476	LINC02476
MAPK15	680.452	-4.09621e-06	0.00144269	0.0253348	0.614627	MAPK15	MAPK15
NGB	39.4683	-4.11821e-06	0.00144269	0.0251938	0.614627	NGB	NGB
RN7SL615P	1.57693	-4.46821e-06	0.00144269	0.0253791	0.614627	RN7SL615P	RN7SL615P
RNU6-2	9.24696	2.79533e-06	0.00144269	0.0253458	0.614627	RNU6-2	RNU6-2
SCARNA3	1.66154	-3.87736e-06	0.00144269	0.0252014	0.614627	SCARNA3	SCARNA3
SHMT1P1	4.23918	-6.53855e-06	0.00144269	0.0253174	0.614627	SHMT1P1	SHMT1P1
RPL7P38	9.84883	4.20784e-06	0.00144269	0.0254759	0.615943	RPL7P38	RPL7P38
AL357873.1	9.33094	5.06049e-06	0.00144269	0.025557	0.616672	AL357873.1	AL357873.1
EIF4BP3	69.0065	-8.64681e-06	0.00144269	0.0255736	0.616672	EIF4BP3	EIF4BP3
MTND5P25	2.36238	-1.4427	0.828672	0.0255455	0.616672	MTND5P25	MTND5P25
TREM2	598.239	-5.52077e-06	0.00144269	0.0255735	0.616672	TREM2	TREM2
AC090953.2	2.62921	2.15984e-06	0.00144269	0.0256697	0.617752	AC090953.2	AC090953.2
AL158166.2	50.6516	7.2757e-06	0.0014427	0.0256933	0.617752	AL158166.2	AL158166.2
AP001331.1	2.29475	3.25137e-06	0.00144269	0.0257331	0.617752	AP001331.1	AP001331.1
DIXDC1	1812.41	-1.10095e-05	0.00144268	0.0257373	0.617752	DIXDC1	DIXDC1
IP6K3	204.271	-6.18543e-06	0.00144269	0.0257232	0.617752	IP6K3	IP6K3
LINC01829	15.6435	-1.07701e-05	0.00144269	0.0257538	0.617752	LINC01829	LINC01829
MTND4P12	204.358	-4.19865e-06	0.00144269	0.0257497	0.617752	MTND4P12	MTND4P12
PROM1	1633.89	1.7139e-05	0.00144274	0.0256764	0.617752	PROM1	PROM1
CXCL11	18.3242	2.0897	0.528021	0.0257738	0.617827	CXCL11	CXCL11
AC007922.1	2.06538	2.84744e-06	0.00144269	0.0258344	0.618289	AC007922.1	AC007922.1
AC011270.2	15.7475	2.73264e-06	0.00144269	0.0259779	0.618289	AC011270.2	AC011270.2
AC095059.1	1.50533	2.87393e-06	0.00144269	0.025861	0.618289	AC095059.1	AC095059.1
CHAD	151.283	-6.25908e-06	0.00144269	0.0258679	0.618289	CHAD	CHAD
DLX5	34.96	-2.40603	0.719879	0.0260029	0.618289	DLX5	DLX5
FBLIM1	927.735	7.39657e-06	0.00144269	0.0259217	0.618289	FBLIM1	FBLIM1
HOXD9	90.3964	-2.09813e-06	0.00144269	0.0260017	0.618289	HOXD9	HOXD9
LRRC70	14.5925	-5.01372e-06	0.00144269	0.0259299	0.618289	LRRC70	LRRC70
NCOA4P2	6.32542	7.50238e-06	0.0014427	0.0259692	0.618289	NCOA4P2	NCOA4P2
PCIF1	2213.87	-1.91024e-05	0.00144266	0.0258912	0.618289	PCIF1	PCIF1
RF00340	3.55102	-1.39322e-06	0.00144269	0.0259145	0.618289	RF00340	RF00340
SLC5A5	9.63171	4.08576e-06	0.00144269	0.0260133	0.618289	SLC5A5	SLC5A5
SPTLC2	1793.51	-8.42005e-06	0.00144269	0.0258664	0.618289	SPTLC2	SPTLC2
AP004290.1	2.41929	-3.99193e-06	0.00144269	0.0260314	0.618319	AP004290.1	AP004290.1
AC023158.1	1.57016	2.38584e-06	0.00144269	0.0260856	0.618398	AC023158.1	AC023158.1
BTN3A2	1984.06	1.43878e-06	0.00144268	0.0260732	0.618398	BTN3A2	BTN3A2
LRRC17	64.8873	-5.91228e-06	0.00144268	0.0260815	0.618398	LRRC17	LRRC17
AC055716.2	1.7984	-4.17673e-06	0.00144269	0.0261172	0.618745	AC055716.2	AC055716.2
FO393411.1	7.35589	-8.40877e-06	0.00144269	0.0261882	0.620026	FO393411.1	FO393411.1
RNVU1-4	3.73233	4.69182e-06	0.00144269	0.0262084	0.620101	RNVU1-4	RNVU1-4
ZBP1	37.8163	5.02564e-06	0.00144269	0.0262395	0.620436	ZBP1	ZBP1
AC004852.3	1.07726	1.20243e-06	0.0014427	0.0263521	0.620813	AC004852.3	AC004852.3
AL161618.1	1.15675	-3.6722e-06	0.0014427	0.0263515	0.620813	AL161618.1	AL161618.1
EPHA6	49.8988	-4.13053e-06	0.00144269	0.0263486	0.620813	EPHA6	EPHA6
FILIP1L	808.231	7.74348e-06	0.00144269	0.0263197	0.620813	FILIP1L	FILIP1L
LINC01979	20.5695	-5.23453e-06	0.00144269	0.0263264	0.620813	LINC01979	LINC01979
PLEKHA6	3034.43	-1.23577e-05	0.00144269	0.0263575	0.620813	PLEKHA6	PLEKHA6
GATA2-AS1	182.493	-5.51929e-06	0.00144269	0.0263867	0.620852	GATA2-AS1	GATA2-AS1
KCNJ13	7.28945	-4.68464e-06	0.00144269	0.0263932	0.620852	KCNJ13	KCNJ13
AC051619.1	2.19944	3.45297e-06	0.00144269	0.026464	0.621004	AC051619.1	AC051619.1
CPNE4	91.0813	-3.27505e-06	0.00144269	0.0264426	0.621004	CPNE4	CPNE4
IL2RB	55.8524	4.67055e-06	0.00144269	0.0264628	0.621004	IL2RB	IL2RB
RPL36A	177.684	-8.38774e-06	0.00144269	0.0264847	0.621004	RPL36A	RPL36A
TINAGL1	430.289	-4.65678e-06	0.00144269	0.0264847	0.621004	TINAGL1	TINAGL1
AC017104.5	32.9098	-7.97059e-06	0.00144269	0.0265121	0.621247	AC017104.5	AC017104.5
AF279873.3	28.2887	2.62437e-06	0.00144269	0.0266179	0.621732	AF279873.3	AF279873.3
AL034347.1	3.44293	4.30038e-06	0.00144269	0.0266115	0.621732	AL034347.1	AL034347.1
FGFR4	401.318	-1.52311e-05	0.00144272	0.0266106	0.621732	FGFR4	FGFR4
GPC6	495.159	-7.40204e-06	0.00144269	0.0265978	0.621732	GPC6	GPC6
SPATA5	372.115	1.4683e-05	0.00144267	0.026605	0.621732	SPATA5	SPATA5
AC008267.5	51.5155	-9.44829e-06	0.00144268	0.0266837	0.622472	AC008267.5	AC008267.5
ANXA10	6.18594	1.31462e-07	0.00144269	0.0266755	0.622472	ANXA10	ANXA10
AC068888.1	307.22	-8.57003e-06	0.00144269	0.0267308	0.623173	AC068888.1	AC068888.1
AL359844.1	3.36053	-3.73196e-06	0.00144269	0.026827	0.623187	AL359844.1	AL359844.1
FAM27E5	1.44873	1.60097e-06	0.00144269	0.0268399	0.623187	FAM27E5	FAM27E5
FGF12-AS1	1.78028	3.12646e-06	0.00144269	0.0268355	0.623187	FGF12-AS1	FGF12-AS1
GOLGA6L9	1054.27	8.32525e-06	0.00144269	0.0268442	0.623187	GOLGA6L9	GOLGA6L9
MIR219A1	7.40143	-5.24594e-06	0.00144269	0.0268509	0.623187	MIR219A1	MIR219A1
SLC22A15	447.048	-7.49396e-06	0.00144269	0.0267925	0.623187	SLC22A15	SLC22A15
Z94277.1	3.41081	4.45665e-06	0.00144269	0.0268199	0.623187	Z94277.1	Z94277.1
AC005208.1	1.38298	-2.69895e-06	0.00144269	0.026879	0.623442	AC005208.1	AC005208.1
AC013731.1	42.7419	-2.90636e-06	0.00144268	0.0269034	0.623612	AC013731.1	AC013731.1
AC108463.3	17.0141	5.09875e-06	0.00144269	0.0269762	0.624111	AC108463.3	AC108463.3
RPL3P2	40.401	-6.07095e-06	0.00144269	0.0269681	0.624111	RPL3P2	RPL3P2
SCGB3A1	5.93159	3.02414e-06	0.00144269	0.0269456	0.624111	SCGB3A1	SCGB3A1
AC009127.2	5.97738	4.86599e-06	0.00144269	0.0269979	0.624218	AC009127.2	AC009127.2
MROH8	128.906	9.34398e-06	0.00144269	0.0270558	0.625161	MROH8	MROH8
AC026329.1	73.5907	-5.71923e-06	0.00144269	0.0272651	0.625917	AC026329.1	AC026329.1
AC027763.1	5.90185	7.05043e-06	0.00144269	0.0272905	0.625917	AC027763.1	AC027763.1
AC098617.1	2.76858	4.84258e-06	0.00144269	0.0272287	0.625917	AC098617.1	AC098617.1
AL121888.1	3.5566	3.16716e-06	0.00144269	0.0272077	0.625917	AL121888.1	AL121888.1
ASPA	520.312	-4.83338e-06	0.00144269	0.0273175	0.625917	ASPA	ASPA
C1orf232	1.30853	-2.61794e-06	0.00144269	0.0273091	0.625917	C1orf232	C1orf232
LINC00973	1.67038	1.76007e-06	0.00144269	0.0271242	0.625917	LINC00973	LINC00973
LINC02497	1.15453	2.82331e-06	0.00144269	0.0273457	0.625917	LINC02497	LINC02497
NRBF2P3	1.14666	3.73544e-06	0.00144269	0.0272041	0.625917	NRBF2P3	NRBF2P3
PRX	503.225	1.04976	0.336702	0.0271407	0.625917	PRX	PRX
RAB3D	428.122	-1.33518e-05	0.00144266	0.0273057	0.625917	RAB3D	RAB3D
ROR1	191.474	7.51272e-06	0.00144269	0.0273371	0.625917	ROR1	ROR1
SNX32	974.383	-8.73614e-06	0.00144269	0.0272013	0.625917	SNX32	SNX32
TFPI2	129.47	-1.07028e-06	0.00144269	0.0272359	0.625917	TFPI2	TFPI2
ZBTB20-AS1	23.4902	4.00223e-06	0.00144268	0.0271848	0.625917	ZBTB20-AS1	ZBTB20-AS1
INSIG1	2694.31	-7.19654e-06	0.00144269	0.0273639	0.625941	INSIG1	INSIG1
AC011586.2	1.01404	-2.69836e-06	0.00144269	0.0274534	0.626051	AC011586.2	AC011586.2
AL355864.1	5.7741	5.14899e-06	0.00144269	0.0274338	0.626051	AL355864.1	AL355864.1
MTFP1	41.4216	-5.03636e-06	0.00144268	0.0274541	0.626051	MTFP1	MTFP1
MTND2P28	2343.39	-4.30846e-06	0.00144269	0.0274545	0.626051	MTND2P28	MTND2P28
TXK	20.2553	5.03625e-06	0.00144269	0.0274138	0.626051	TXK	TXK
AC004477.1	80.6774	-8.46413e-06	0.00144269	0.0276028	0.626937	AC004477.1	AC004477.1
AC012558.1	2.05764	2.9165e-06	0.00144269	0.0275911	0.626937	AC012558.1	AC012558.1
AC036111.1	13.2653	2.47204e-06	0.00144269	0.0275944	0.626937	AC036111.1	AC036111.1
AC087164.2	6.34792	5.40434e-06	0.00144269	0.0275406	0.626937	AC087164.2	AC087164.2
AC090136.3	0.892417	-2.72694e-06	0.00144269	0.0275112	0.626937	AC090136.3	AC090136.3
LINC01115	6.72491	-2.81389e-07	0.00144269	0.0276281	0.626937	LINC01115	LINC01115
PAPOLB	8.36582	4.5824e-06	0.00144269	0.0276184	0.626937	PAPOLB	PAPOLB
SALL4	139.386	4.19639e-06	0.00144269	0.0276307	0.626937	SALL4	SALL4
MARCH4	93.0418	-5.34212e-06	0.00144269	0.0276889	0.627867	MARCH4	MARCH4
AC104024.2	2.11955	2.89034e-06	0.00144269	0.0277352	0.628528	AC104024.2	AC104024.2
IFI44	1514.59	7.1571e-06	0.00144269	0.0277593	0.628601	IFI44	IFI44
MSTO2P	742.7	-8.40127e-06	0.00144269	0.0277764	0.628601	MSTO2P	MSTO2P
OXT	4.39621	3.32977e-06	0.00144269	0.0277901	0.628601	OXT	OXT
LINC01893	2.87387	-9.65037e-07	0.00144269	0.0278691	0.629997	LINC01893	LINC01893
SDHC	2355.98	-2.0139e-05	0.00144265	0.0279156	0.630657	SDHC	SDHC
AC007277.1	3.59147	-3.89265e-06	0.00144269	0.0281356	0.630787	AC007277.1	AC007277.1
AC009237.15	53.5659	5.46293e-06	0.00144269	0.0279968	0.630787	AC009237.15	AC009237.15
AC018558.7	22.7733	1.58872e-06	0.00144269	0.0280644	0.630787	AC018558.7	AC018558.7
AC104452.1	7.1437	-7.22139e-06	0.00144269	0.0281433	0.630787	AC104452.1	AC104452.1
ASB11	1.20939	3.14694e-06	0.00144269	0.0280635	0.630787	ASB11	ASB11
ELFN1-AS1	27.5718	6.42247e-06	0.00144269	0.0280655	0.630787	ELFN1-AS1	ELFN1-AS1
EPHX1	3114.67	-7.88038e-06	0.00144268	0.0280299	0.630787	EPHX1	EPHX1
EXTL3-AS1	130.385	-8.28217e-06	0.00144269	0.028146	0.630787	EXTL3-AS1	EXTL3-AS1
FBXO48	175.384	1.25955e-05	0.00144267	0.0281299	0.630787	FBXO48	FBXO48
LINC01638	4.1486	2.63592e-06	0.00144269	0.027969	0.630787	LINC01638	LINC01638
NECAB3	855.068	-1.55769e-05	0.00144267	0.0280281	0.630787	NECAB3	NECAB3
RSPO4	233.212	-6.76681e-06	0.00144269	0.0280654	0.630787	RSPO4	RSPO4
TBX2-AS1	68.3083	-4.90343e-06	0.00144269	0.0281077	0.630787	TBX2-AS1	TBX2-AS1
LAMP5-AS1	5.37671	-1.31294e-06	0.00144269	0.0281864	0.631306	LAMP5-AS1	LAMP5-AS1
AC008403.4	1.56065	3.06877e-06	0.00144269	0.0285872	0.632441	AC008403.4	AC008403.4
AC015722.2	2.2826	-1.4427	2.09521	0.0284232	0.632441	AC015722.2	AC015722.2
AC018445.1	7.29298	-4.5519e-06	0.00144269	0.0284889	0.632441	AC018445.1	AC018445.1
AC026412.2	38.1884	-6.61424e-06	0.00144269	0.0287208	0.632441	AC026412.2	AC026412.2
AC091563.1	56.7279	-7.01347e-06	0.00144269	0.0286413	0.632441	AC091563.1	AC091563.1
AC091982.3	37.1383	-8.1173e-06	0.00144269	0.0286225	0.632441	AC091982.3	AC091982.3
AL365226.1	1.86277	-4.17635e-06	0.00144269	0.0286896	0.632441	AL365226.1	AL365226.1
AP000763.2	19.2369	-3.2916e-06	0.00144269	0.0285888	0.632441	AP000763.2	AP000763.2
APOC1	305.202	-6.21216e-06	0.00144269	0.0285663	0.632441	APOC1	APOC1
ARHGAP5-AS1	102.82	-8.07352e-06	0.00144269	0.0286166	0.632441	ARHGAP5-AS1	ARHGAP5-AS1
EID3	102.874	8.48199e-06	0.00144269	0.0285276	0.632441	EID3	EID3
FAM189A2	1441.31	-5.54115e-06	0.00144269	0.0286774	0.632441	FAM189A2	FAM189A2
FGR	609.986	-6.01207e-06	0.00144269	0.0285953	0.632441	FGR	FGR
HADHB	4101.13	-1.42845e-05	0.00144267	0.0286988	0.632441	HADHB	HADHB
HIF3A	3895.38	-5.43293e-06	0.00144269	0.0283433	0.632441	HIF3A	HIF3A
KIF12	18.8386	-4.34969e-06	0.00144269	0.0287026	0.632441	KIF12	KIF12
LENG8-AS1	264.746	-1.25339e-05	0.00144268	0.0284201	0.632441	LENG8-AS1	LENG8-AS1
LINC02193	10.868	6.61078e-06	0.00144269	0.0286261	0.632441	LINC02193	LINC02193
MAOA	928.438	-7.71199e-06	0.00144268	0.0282842	0.632441	MAOA	MAOA
MTCO2P12	80.7163	-4.16569e-06	0.00144269	0.0283712	0.632441	MTCO2P12	MTCO2P12
OR13A1	7.82207	4.82378e-06	0.00144269	0.0284271	0.632441	OR13A1	OR13A1
PNMT	123.132	-4.16412e-06	0.00144269	0.0286374	0.632441	PNMT	PNMT
PRSS21	6.13352	-2.03466e-07	0.00144269	0.0287221	0.632441	PRSS21	PRSS21
RAI2	359.699	9.65986e-06	0.00144268	0.0285098	0.632441	RAI2	RAI2
RPL37	9428.4	-5.68484e-06	0.00144265	0.0287108	0.632441	RPL37	RPL37
RPL3P7	23.7935	-6.68819e-06	0.00144269	0.0282774	0.632441	RPL3P7	RPL3P7
USP44	185.105	2.22846e-06	0.00144267	0.0286818	0.632441	USP44	USP44
ZBED9	95.1226	-3.68726e-06	0.00144269	0.0286622	0.632441	ZBED9	ZBED9
LINC00482	18.4997	-4.89524e-06	0.00144269	0.0287523	0.632724	LINC00482	LINC00482
AC026316.5	30.0523	3.30593e-06	0.00144269	0.0288301	0.632792	AC026316.5	AC026316.5
AC068279.1	3.34156	-5.28963e-06	0.0014427	0.0290472	0.632792	AC068279.1	AC068279.1
AP003071.4	15.4939	3.53557e-06	0.00144269	0.02896	0.632792	AP003071.4	AP003071.4
CARS2	1671.44	-2.06051e-05	0.00144268	0.0289327	0.632792	CARS2	CARS2
CLEC18C	16.5281	5.67292e-06	0.00144269	0.02899	0.632792	CLEC18C	CLEC18C
HOXC8	9.48927	-1.11929e-06	0.00144269	0.02885	0.632792	HOXC8	HOXC8
IGHJ3P	2.44481	3.15189e-07	0.00144269	0.0290501	0.632792	IGHJ3P	IGHJ3P
KEL	115.624	-2.30693e-07	0.00144268	0.0288141	0.632792	KEL	KEL
LINC01010	5.42229	-4.02947e-06	0.00144269	0.0290207	0.632792	LINC01010	LINC01010
MARCKS	15552	1.07684e-05	0.00144268	0.0289669	0.632792	MARCKS	MARCKS
OBSCN-AS1	91.6696	-7.67215e-06	0.00144269	0.0289992	0.632792	OBSCN-AS1	OBSCN-AS1
PRSS16	5.37256	-3.12578e-06	0.00144269	0.0289791	0.632792	PRSS16	PRSS16
RMND5B	1445.4	-1.76384e-05	0.00144266	0.0289542	0.632792	RMND5B	RMND5B
SNURF	19.4574	-7.79247e-06	0.00144269	0.0288295	0.632792	SNURF	SNURF
SPEF1	125.632	-6.10044e-06	0.00144269	0.0290412	0.632792	SPEF1	SPEF1
TNIP3	4.01637	3.97549e-06	0.00144269	0.0288781	0.632792	TNIP3	TNIP3
ZNF733P	0.969167	1.26432e-06	0.0014427	0.0287898	0.632792	ZNF733P	ZNF733P
AC126365.1	3.92713	-4.70425e-06	0.00144269	0.0291692	0.63303	AC126365.1	AC126365.1
AKAP11	3370.68	-1.19975e-05	0.00144268	0.0291607	0.63303	AKAP11	AKAP11
AL445985.1	7.07936	-6.16923e-06	0.00144269	0.0290897	0.63303	AL445985.1	AL445985.1
AL513220.1	1.05948	4.5165e-07	0.00144269	0.0291257	0.63303	AL513220.1	AL513220.1
C7orf31	195.316	1.15058e-05	0.00144268	0.0291295	0.63303	C7orf31	C7orf31
FAM210CP	1.52989	-3.456e-06	0.00144269	0.0291997	0.63303	FAM210CP	FAM210CP
GNLY	138.87	-2.86774e-06	0.00144269	0.0291963	0.63303	GNLY	GNLY
TSNARE1	917.919	-2.41889e-05	0.00144271	0.0291716	0.63303	TSNARE1	TSNARE1
AL590608.1	7.02938	2.59805e-06	0.00144269	0.0293059	0.633077	AL590608.1	AL590608.1
C18orf54	623.995	1.02317e-05	0.00144268	0.029245	0.633077	C18orf54	C18orf54
HAUS3	1103.61	8.60335e-05	0.00144394	0.0292871	0.633077	HAUS3	HAUS3
HMGN1P38	10.8775	-1.05003e-05	0.00144271	0.0292853	0.633077	HMGN1P38	HMGN1P38
SLA2	30.8695	7.31354e-06	0.00144269	0.0292413	0.633077	SLA2	SLA2
SPEGNB	9.3345	-6.90378e-06	0.00144269	0.0293049	0.633077	SPEGNB	SPEGNB
AC092745.2	17.5756	-8.70546e-06	0.00144269	0.0293435	0.63314	AC092745.2	AC092745.2
NRROS	131.001	-6.92021e-06	0.00144269	0.0293416	0.63314	NRROS	NRROS
IBA57-DT	42.9273	-9.66255e-06	0.00144268	0.0294043	0.634076	IBA57-DT	IBA57-DT
BTN2A3P	248.218	1.13977e-05	0.0014427	0.0294612	0.634929	BTN2A3P	BTN2A3P
RNU2-7P	5.57264	-4.25713e-06	0.00144269	0.0295148	0.635709	RNU2-7P	RNU2-7P
AC004890.2	362.533	-9.08465e-06	0.00144269	0.0295527	0.635794	AC004890.2	AC004890.2
AL121933.1	10.5853	-5.71359e-06	0.00144269	0.029556	0.635794	AL121933.1	AL121933.1
KLHL25	4035.32	5.42864e-06	0.00144269	0.0295884	0.635794	KLHL25	KLHL25
TVP23C	73.4945	6.3456e-06	0.00144269	0.0295823	0.635794	TVP23C	TVP23C
AL357033.4	34.048	-5.74566e-06	0.00144269	0.0297031	0.635813	AL357033.4	AL357033.4
AQP3	169.945	-1.4427	0.354877	0.0296364	0.635813	AQP3	AQP3
CDYL2	584.465	8.63121e-06	0.00144269	0.0296911	0.635813	CDYL2	CDYL2
CLMN	1381.03	-7.62836e-06	0.00144269	0.029746	0.635813	CLMN	CLMN
KCNAB3	561.524	-1.9575e-06	0.00144268	0.0296948	0.635813	KCNAB3	KCNAB3
MEGF6	1862.07	-5.24689e-06	0.00144269	0.0297297	0.635813	MEGF6	MEGF6
OLFML2B	905.898	4.20347e-06	0.00144269	0.0296193	0.635813	OLFML2B	OLFML2B
RTKN	3636.73	-1.65086e-05	0.00144273	0.0297223	0.635813	RTKN	RTKN
SYT12	736.702	-5.43549e-06	0.00144269	0.0297227	0.635813	SYT12	SYT12
SMIM28	0.92899	1.81379e-06	0.00144269	0.0297729	0.636015	SMIM28	SMIM28
AC136604.2	28.9646	-1.22093e-05	0.00144268	0.02981	0.636434	AC136604.2	AC136604.2
SAGE1	7.80719	-1.49703e-06	0.00144269	0.0298389	0.636679	SAGE1	SAGE1
CHRNB2	409.334	-5.30976e-06	0.00144269	0.0299119	0.636748	CHRNB2	CHRNB2
LINC02139	2.75393	-5.16779e-06	0.00144269	0.0298973	0.636748	LINC02139	LINC02139
PRR29	129.519	-5.55649e-06	0.00144269	0.0299092	0.636748	PRR29	PRR29
TMEM41B	1579.07	-1.56453e-05	0.00144267	0.0298678	0.636748	TMEM41B	TMEM41B
AL161421.1	21.9071	-7.46355e-06	0.00144269	0.0300207	0.638693	AL161421.1	AL161421.1
AL354710.2	6.20813	-5.34991e-06	0.00144269	0.0300676	0.638944	AL354710.2	AL354710.2
GPR55	28.1171	3.29896e-06	0.00144269	0.0300512	0.638944	GPR55	GPR55
SPAAR	55.4502	-5.21859e-06	0.00144269	0.0300991	0.639242	SPAAR	SPAAR
AC024361.2	6.80289	-5.42833e-06	0.00144269	0.0302153	0.639642	AC024361.2	AC024361.2
AC063943.1	5.66803	4.28049e-06	0.00144269	0.0302738	0.639642	AC063943.1	AC063943.1
AL356596.1	0.987256	1.39072e-06	0.0014427	0.0303457	0.639642	AL356596.1	AL356596.1
C6	8.29618	-2.65707e-06	0.00144269	0.0302486	0.639642	C6	C6
CCL17	9.88061	4.91256e-06	0.00144269	0.0303304	0.639642	CCL17	CCL17
CDK18	9853.64	-4.62566e-06	0.00144269	0.0301736	0.639642	CDK18	CDK18
CLDN9	85.0671	-5.10305e-06	0.00144269	0.0302828	0.639642	CLDN9	CLDN9
DGKK	13.6926	-3.27302e-06	0.00144269	0.0301422	0.639642	DGKK	DGKK
LHFPL3	1425.91	6.46678e-06	0.00144269	0.0301708	0.639642	LHFPL3	LHFPL3
PSAPL1	8.78289	-1.19206e-06	0.00144269	0.030192	0.639642	PSAPL1	PSAPL1
RAD51AP2	24.668	5.86716e-06	0.00144269	0.0303211	0.639642	RAD51AP2	RAD51AP2
SLAIN1	2867.16	-7.86065e-06	0.00144269	0.0302553	0.639642	SLAIN1	SLAIN1
TPSG1	30.8626	4.48461e-06	0.00144269	0.0302997	0.639642	TPSG1	TPSG1
AC109635.8	63.9814	-3.07324e-06	0.00144269	0.0304687	0.641495	AC109635.8	AC109635.8
PARP8	1325.95	1.30233e-05	0.00144267	0.0304642	0.641495	PARP8	PARP8
AC005255.1	12.521	-3.79992e-06	0.00144269	0.0304954	0.641687	AC005255.1	AC005255.1
AC096647.1	2.84829	1.67066e-07	0.00144269	0.0305592	0.642012	AC096647.1	AC096647.1
GAPDHS	3.96355	-5.07464e-06	0.00144269	0.0305394	0.642012	GAPDHS	GAPDHS
TNNC1	8.02279	-6.10526e-06	0.00144269	0.0305636	0.642012	TNNC1	TNNC1
AIMP1P1	1.00658	2.74564e-06	0.00144269	0.0306099	0.642453	AIMP1P1	AIMP1P1
WNT16	63.2315	1.79966	0.719571	0.0306198	0.642453	WNT16	WNT16
AC004839.1	5.76655	7.35599e-06	0.00144269	0.0308868	0.64302	AC004839.1	AC004839.1
AC112722.1	57.296	-3.54952e-06	0.00144268	0.0307956	0.64302	AC112722.1	AC112722.1
ACTG2	81.2757	3.66023e-06	0.00144269	0.0309263	0.64302	ACTG2	ACTG2
AL031658.1	42.9116	-4.98436e-06	0.00144269	0.0308307	0.64302	AL031658.1	AL031658.1
AL645924.1	14.4088	-4.89964e-06	0.00144269	0.0309119	0.64302	AL645924.1	AL645924.1
C6orf132	6.33141	-4.7036e-07	0.00144269	0.0309287	0.64302	C6orf132	C6orf132
CD1E	1.62402	-1.93295e-06	0.00144269	0.0309259	0.64302	CD1E	CD1E
CD46	4711.51	-7.23566e-06	0.00144267	0.0308061	0.64302	CD46	CD46
DUSP13	3.25589	-4.42499e-06	0.00144269	0.0307724	0.64302	DUSP13	DUSP13
GGT6	1.87731	-3.12012e-06	0.00144269	0.0307323	0.64302	GGT6	GGT6
ITIH2	83.5943	-1.31255e-05	0.0014427	0.0307244	0.64302	ITIH2	ITIH2
N4BP2L2	3875.78	-1.44467e-05	0.00144267	0.0308718	0.64302	N4BP2L2	N4BP2L2
PPM1D	845.664	-1.45454e-07	0.00144265	0.0308228	0.64302	PPM1D	PPM1D
SCRT1	738.503	-4.63586e-06	0.00144269	0.030903	0.64302	SCRT1	SCRT1
STK36	3880.6	-1.14397e-05	0.00144268	0.0306945	0.64302	STK36	STK36
USP2	742.169	-8.47677e-06	0.00144269	0.0308549	0.64302	USP2	USP2
AC007319.1	30.6073	4.12615e-06	0.00144269	0.0310067	0.643543	AC007319.1	AC007319.1
AL355312.3	21.7554	-7.60171e-06	0.00144269	0.0309921	0.643543	AL355312.3	AL355312.3
LOXL3	1667.02	-1.18706e-05	0.00144268	0.0309805	0.643543	LOXL3	LOXL3
AL513325.1	9.05456	-4.65931e-06	0.00144269	0.0310599	0.644281	AL513325.1	AL513325.1
FZD4	698.153	-7.79399e-06	0.00144268	0.0310943	0.644628	FZD4	FZD4
INSYN1-AS1	15.0529	5.46313e-06	0.00144269	0.031136	0.645127	INSYN1-AS1	INSYN1-AS1
AC138150.2	17.7715	-5.93507e-06	0.00144269	0.0311739	0.645181	AC138150.2	AC138150.2
VAMP9P	1.69639	3.84398e-06	0.00144269	0.0311578	0.645181	VAMP9P	VAMP9P
GPAT2P2	14.8287	-5.71052e-06	0.00144269	0.031255	0.646125	GPAT2P2	GPAT2P2
SPATA31C1	2.85056	2.79432	0.635865	0.0312529	0.646125	SPATA31C1	SPATA31C1
AC135178.3	60.3384	1.18288e-05	0.0014427	0.0312984	0.64659	AC135178.3	AC135178.3
AC209154.1	4.92216	3.85706e-07	0.00144269	0.0313129	0.64659	AC209154.1	AC209154.1
DAW1	65.6195	-4.3664e-06	0.00144269	0.0313754	0.647269	DAW1	DAW1
RNF175	497.846	-1.47717e-06	0.00144267	0.0313813	0.647269	RNF175	RNF175
IGHV2-5	1.82605	-1.11549e-07	0.00144269	0.0314128	0.647555	IGHV2-5	IGHV2-5
AC023794.4	8.40219	-4.65669e-06	0.00144269	0.0314826	0.648294	AC023794.4	AC023794.4
FO393414.3	17.0603	5.62342e-06	0.00144269	0.0314992	0.648294	FO393414.3	FO393414.3
SIGMAR1	1558.1	-1.44067e-05	0.00144267	0.0315019	0.648294	SIGMAR1	SIGMAR1
AC007405.4	13.3635	-9.45456e-06	0.0014427	0.0315869	0.649116	AC007405.4	AC007405.4
ACTL8	3.96576	1.06999e-05	0.00144271	0.0315952	0.649116	ACTL8	ACTL8
AP000265.1	6.92914	5.1281e-06	0.00144269	0.0315923	0.649116	AP000265.1	AP000265.1
AP001893.1	9.63127	-6.61323e-06	0.00144269	0.0316748	0.649288	AP001893.1	AP001893.1
BICD1	2586.98	7.79864e-06	0.00144269	0.0316726	0.649288	BICD1	BICD1
DOHH	861.039	-9.12581e-06	0.00144268	0.0316706	0.649288	DOHH	DOHH
TFF3	3.66192	3.49861e-06	0.00144269	0.0316585	0.649288	TFF3	TFF3
ENO1-AS1	2.97032	-3.9958e-06	0.00144269	0.0317797	0.651073	ENO1-AS1	ENO1-AS1
LINC02526	10.2243	-6.50732e-06	0.00144269	0.0317997	0.651117	LINC02526	LINC02526
AL160171.1	7.87468	5.97015e-06	0.00144269	0.0318402	0.651583	AL160171.1	AL160171.1
AC073840.1	2.87114	4.87465e-06	0.00144269	0.031916	0.652766	AC073840.1	AC073840.1
AC073487.1	45.2035	-8.66964e-06	0.00144267	0.0320113	0.653984	AC073487.1	AC073487.1
FNBP1P1	101.932	7.43059e-06	0.00144269	0.0320059	0.653984	FNBP1P1	FNBP1P1
FAM160A2	1462.35	-1.62076e-05	0.00144266	0.0321401	0.654067	FAM160A2	FAM160A2
GBX1	11.1536	5.05273e-06	0.00144269	0.0320922	0.654067	GBX1	GBX1
IGHEP2	5.29242	6.24146e-07	0.00144269	0.0320769	0.654067	IGHEP2	IGHEP2
ISL1	5.41873	-1.39883e-06	0.00144269	0.0321632	0.654067	ISL1	ISL1
MAP1LC3C	31.6011	4.60305e-06	0.00144269	0.0321751	0.654067	MAP1LC3C	MAP1LC3C
MROH1	3292.84	-1.61698e-05	0.00144266	0.0321767	0.654067	MROH1	MROH1
RGCC	1769.91	-6.32468e-06	0.00144269	0.0321228	0.654067	RGCC	RGCC
SPA17P1	1.08003	3.89681e-07	0.00144269	0.0320548	0.654067	SPA17P1	SPA17P1
VLDLR-AS1	171.009	-1.68925e-06	0.00144267	0.0320691	0.654067	VLDLR-AS1	VLDLR-AS1
AC006504.1	107.995	4.69825e-06	0.00144269	0.0325155	0.654836	AC006504.1	AC006504.1
AC008127.1	1.10524	-1.87795e-06	0.00144269	0.0324933	0.654836	AC008127.1	AC008127.1
AC010333.2	2.31292	-4.89478e-06	0.00144269	0.0323089	0.654836	AC010333.2	AC010333.2
AC020915.1	34.6535	-7.47177e-06	0.00144269	0.0324647	0.654836	AC020915.1	AC020915.1
AC022424.1	62.7528	-1.62438e-06	0.00144269	0.0323869	0.654836	AC022424.1	AC022424.1
AC068189.2	7.9248	-6.8461e-06	0.00144269	0.0327848	0.654836	AC068189.2	AC068189.2
AC073862.5	2.41622	-3.37327e-06	0.00144269	0.0326893	0.654836	AC073862.5	AC073862.5
AC093117.1	10.5438	6.06349e-06	0.00144269	0.0323286	0.654836	AC093117.1	AC093117.1
AC100786.2	7.07592	-6.38673e-06	0.00144269	0.0325055	0.654836	AC100786.2	AC100786.2
AC107954.1	2.05464	3.55267e-06	0.00144269	0.0327737	0.654836	AC107954.1	AC107954.1
AC137494.1	1.96132	-3.79502e-06	0.00144269	0.0325266	0.654836	AC137494.1	AC137494.1
ACSM3	21.3129	-4.89988e-06	0.00144269	0.0325882	0.654836	ACSM3	ACSM3
AL355474.1	9.65986	-4.77278e-06	0.00144269	0.0326668	0.654836	AL355474.1	AL355474.1
AP005060.1	2.95331	-3.73683e-06	0.00144269	0.0325631	0.654836	AP005060.1	AP005060.1
ARAP3	2627.28	4.14248e-05	0.00144297	0.0324266	0.654836	ARAP3	ARAP3
DOCK11	825.393	2.69971e-05	0.00144279	0.0326947	0.654836	DOCK11	DOCK11
FASLG	6.10559	2.97642e-06	0.00144269	0.0326806	0.654836	FASLG	FASLG
FAUP2	3.60881	-3.60904e-06	0.00144269	0.0325461	0.654836	FAUP2	FAUP2
HSPA8P13	5.07436	2.33613	1.93707	0.0324134	0.654836	HSPA8P13	HSPA8P13
IGHV1-2	4.6119	1.02074e-06	0.00144269	0.0327797	0.654836	IGHV1-2	IGHV1-2
LMF1-AS1	30.002	-8.93757e-06	0.00144269	0.0325098	0.654836	LMF1-AS1	LMF1-AS1
NPY2R	18.0135	-2.7843e-06	0.00144269	0.0327884	0.654836	NPY2R	NPY2R
OAS3	1717.34	2.15358e-06	0.00144268	0.0327692	0.654836	OAS3	OAS3
OTUB1	2261.24	-1.58435e-05	0.00144266	0.0326091	0.654836	OTUB1	OTUB1
PDE11A	68.9677	-5.00887e-06	0.00144269	0.0324723	0.654836	PDE11A	PDE11A
PFN1P6	17.4132	-6.71848e-06	0.00144269	0.0325926	0.654836	PFN1P6	PFN1P6
RAI1	3230.51	7.86396e-06	0.00144269	0.0326797	0.654836	RAI1	RAI1
RFLNB	706.369	2.18102e-05	0.00144276	0.032527	0.654836	RFLNB	RFLNB
RNU6-476P	2.29486	-4.81223e-06	0.00144269	0.0327207	0.654836	RNU6-476P	RNU6-476P
RPEL1	1.89098	-1.4427	0.577184	0.0324656	0.654836	RPEL1	RPEL1
SLC27A3	962.081	-9.47737e-06	0.00144268	0.0324233	0.654836	SLC27A3	SLC27A3
ZNF672	1684.83	-1.0794e-05	0.00144267	0.0323312	0.654836	ZNF672	ZNF672
AC010642.1	16.3936	-8.34048e-06	0.00144269	0.0328603	0.655591	AC010642.1	AC010642.1
AC131097.3	29.3016	-5.11582e-06	0.00144269	0.0328801	0.655591	AC131097.3	AC131097.3
FAM240C	9.0777	-4.84461e-06	0.00144269	0.0328646	0.655591	FAM240C	FAM240C
AL139011.2	0.959702	-1.87987e-06	0.00144269	0.0329837	0.655916	AL139011.2	AL139011.2
FLT4	843.172	7.68257e-06	0.00144269	0.0329799	0.655916	FLT4	FLT4
MPEG1	114.376	-4.98776e-06	0.00144269	0.0329862	0.655916	MPEG1	MPEG1
MRPS31P5	34.8142	-7.14908e-06	0.00144269	0.0329344	0.655916	MRPS31P5	MRPS31P5
SLC12A3	7.31538	4.11509e-06	0.00144269	0.0329793	0.655916	SLC12A3	SLC12A3
GPAT2	150.323	-5.25006e-06	0.00144269	0.0330109	0.656048	GPAT2	GPAT2
AC023906.4	6.13376	-5.24166e-06	0.00144269	0.0330587	0.656505	AC023906.4	AC023906.4
AC079776.5	22.9148	-6.72128e-06	0.00144269	0.0332246	0.656505	AC079776.5	AC079776.5
AC100771.1	1.49094	3.443e-06	0.00144269	0.0331461	0.656505	AC100771.1	AC100771.1
ADTRP	6.38499	-5.1006e-08	0.00144269	0.0332856	0.656505	ADTRP	ADTRP
AL031073.2	1.3991	1.97544e-06	0.00144269	0.0332434	0.656505	AL031073.2	AL031073.2
AL035670.1	9.77302	-4.47351e-06	0.00144269	0.0331784	0.656505	AL035670.1	AL035670.1
AP005137.1	1.1252	2.46664e-06	0.00144269	0.0331037	0.656505	AP005137.1	AP005137.1
CACNA1A	5847.06	6.63486e-06	0.00144269	0.0332374	0.656505	CACNA1A	CACNA1A
DDX55	1297.38	-1.32302e-05	0.00144267	0.0332644	0.656505	DDX55	DDX55
LMNA	7853.49	-8.30053e-06	0.00144269	0.0332804	0.656505	LMNA	LMNA
MT-RNR1	77312.8	-6.03599e-06	0.00144269	0.0332259	0.656505	MT-RNR1	MT-RNR1
MTCO2P2	17.8075	-4.14112e-06	0.00144269	0.0331666	0.656505	MTCO2P2	MTCO2P2
RPS3AP44	1.71958	-4.43639e-06	0.00144269	0.0332586	0.656505	RPS3AP44	RPS3AP44
Z97989.1	618.343	7.12642e-06	0.00144269	0.0331843	0.656505	Z97989.1	Z97989.1
SESN2	3357.13	3.44932e-06	0.00144269	0.0333075	0.656582	SESN2	SESN2
AC008622.2	3.77292	4.20087e-06	0.00144269	0.0335715	0.657825	AC008622.2	AC008622.2
AL139275.1	5.61347	4.97767e-06	0.00144269	0.033409	0.657825	AL139275.1	AL139275.1
ANGPT4	37.1757	-3.97163e-06	0.00144269	0.0334151	0.657825	ANGPT4	ANGPT4
AP001107.5	58.0374	-4.14241e-06	0.00144269	0.0334443	0.657825	AP001107.5	AP001107.5
CFAP45	74.7871	-5.47944e-06	0.00144269	0.0335868	0.657825	CFAP45	CFAP45
DDX42	5224.26	-1.53033e-05	0.00144266	0.0335475	0.657825	DDX42	DDX42
GATA2	540.589	-5.36428e-06	0.00144269	0.0335659	0.657825	GATA2	GATA2
HEBP1	675.128	-1.16286e-05	0.00144268	0.0334466	0.657825	HEBP1	HEBP1
HERC2P8	4.12307	3.24516e-06	0.00144269	0.0335023	0.657825	HERC2P8	HERC2P8
LINC00320	160.672	-4.33777e-06	0.00144269	0.0334701	0.657825	LINC00320	LINC00320
NPY5R	134.313	4.34599e-06	0.00144269	0.0335366	0.657825	NPY5R	NPY5R
PHLDA3	2687.1	-7.71721e-06	0.00144269	0.0335512	0.657825	PHLDA3	PHLDA3
AC010536.1	94.23	3.64202e-06	0.00144267	0.0336545	0.658574	AC010536.1	AC010536.1
AC068308.1	166.604	3.01147e-06	0.00144269	0.0337465	0.658574	AC068308.1	AC068308.1
ARHGEF9	2995.41	-7.78872e-06	0.00144266	0.0337693	0.658574	ARHGEF9	ARHGEF9
GM2A	1752.78	-9.06995e-06	0.00144267	0.0337523	0.658574	GM2A	GM2A
HNRNPA1P12	3.46707	-5.71683e-06	0.00144269	0.0337353	0.658574	HNRNPA1P12	HNRNPA1P12
MRAP	5.62116	-4.22771e-06	0.00144269	0.0337561	0.658574	MRAP	MRAP
SETMAR	376.619	-1.27685e-05	0.00144267	0.0337248	0.658574	SETMAR	SETMAR
ZNF561	884.872	-6.41713e-06	0.00144264	0.0337008	0.658574	ZNF561	ZNF561
AC093627.4	55.1188	-6.52356e-06	0.00144269	0.0338181	0.658995	AC093627.4	AC093627.4
CYP2D6	241.845	-9.31768e-06	0.00144268	0.033827	0.658995	CYP2D6	CYP2D6
AC137761.1	1.61396	2.44737e-06	0.00144269	0.0338717	0.659514	AC137761.1	AC137761.1
MSTO1	790.342	-8.6485e-06	0.00144269	0.033903	0.659772	MSTO1	MSTO1
PNLIPRP2	0.975867	-2.77005e-07	0.00144269	0.0339556	0.660443	PNLIPRP2	PNLIPRP2
GPT	501.279	-9.32538e-06	0.00144268	0.0339949	0.660855	GPT	GPT
ZNF568	620.171	-1.09514e-05	0.00144268	0.0340461	0.661499	ZNF568	ZNF568
AC005099.1	1.38341	-3.71493e-06	0.00144269	0.0340702	0.661614	AC005099.1	AC005099.1
AC092279.1	311.1	-9.50503e-06	0.00144268	0.0341071	0.661626	AC092279.1	AC092279.1
AC093642.2	159.656	-4.07348e-06	0.00144269	0.034107	0.661626	AC093642.2	AC093642.2
AP003115.1	1.05367	2.66572e-06	0.00144269	0.034203	0.662783	AP003115.1	AP003115.1
RN7SKP75	1.15726	2.25957e-06	0.00144269	0.0342009	0.662783	RN7SKP75	RN7SKP75
AC016769.1	25.863	5.23017e-06	0.00144269	0.0342911	0.663499	AC016769.1	AC016769.1
FASN	12396.5	-8.88294e-06	0.00144268	0.0342945	0.663499	FASN	FASN
SMCR2	1.03258	3.0195e-06	0.00144269	0.0342853	0.663499	SMCR2	SMCR2
SPEM3	3.61177	3.89893e-06	0.00144269	0.03435	0.664222	SPEM3	SPEM3
AC008737.1	36.9953	-1.29976e-05	0.0014427	0.0343876	0.664596	AC008737.1	AC008737.1
AC008481.2	9.00232	-6.93304e-06	0.00144269	0.0345058	0.66467	AC008481.2	AC008481.2
AL662889.1	1.76535	-3.67617e-06	0.00144269	0.0344297	0.66467	AL662889.1	AL662889.1
DCAF8	2857.94	-1.37367e-05	0.00144267	0.0345371	0.66467	DCAF8	DCAF8
LHX9	3.23057	-3.82632	0.692163	0.0345175	0.66467	LHX9	LHX9
MTCO1P22	1.80013	-2.73499e-06	0.00144269	0.0344892	0.66467	MTCO1P22	MTCO1P22
NPHS1	11.6967	-6.82852e-06	0.00144269	0.0345132	0.66467	NPHS1	NPHS1
QRFP	37.9716	4.85599e-06	0.00144269	0.0345311	0.66467	QRFP	QRFP
SPSB4	442.63	-1.58926e-06	0.00144268	0.0344881	0.66467	SPSB4	SPSB4
CFAP73	48.6583	-6.65699e-06	0.0014427	0.0345585	0.664731	CFAP73	CFAP73
AC024560.4	90.844	-8.06629e-06	0.00144269	0.0346336	0.665126	AC024560.4	AC024560.4
LRRFIP1P1	46.1593	9.29166e-06	0.00144268	0.0346242	0.665126	LRRFIP1P1	LRRFIP1P1
ZSCAN18	3437.7	-1.07827e-05	0.00144266	0.034599	0.665126	ZSCAN18	ZSCAN18
AC004448.1	1.07885	2.51177e-06	0.00144269	0.0348	0.665375	AC004448.1	AC004448.1
AC243830.2	9.6451	-1.16273e-05	0.00144271	0.0348289	0.665375	AC243830.2	AC243830.2
AL365255.1	2.38752	-2.88084e-06	0.00144269	0.0347953	0.665375	AL365255.1	AL365255.1
CHRND	12.0866	-1.47594e-05	0.00144273	0.0347076	0.665375	CHRND	CHRND
GPAA1	3740.31	-1.05484e-05	0.00144267	0.0347786	0.665375	GPAA1	GPAA1
LINC00543	1.6212	-2.06629e-06	0.00144269	0.0348112	0.665375	LINC00543	LINC00543
PDE10A	1174.9	8.74958e-06	0.00144268	0.0348214	0.665375	PDE10A	PDE10A
SNRPN	166.209	-1.14781e-05	0.00144268	0.0347055	0.665375	SNRPN	SNRPN
TBX4	1.90317	-1.69475e-06	0.00144269	0.0347231	0.665375	TBX4	TBX4
Z97634.1	52.2832	-9.29791e-06	0.00144268	0.0347803	0.665375	Z97634.1	Z97634.1
AC005674.2	229.003	7.65945e-06	0.00144269	0.0348541	0.66549	AC005674.2	AC005674.2
NFYA	1310.67	-1.31946e-05	0.00144267	0.0348713	0.66549	NFYA	NFYA
AC016769.2	1.98039	3.48866e-06	0.00144269	0.0349455	0.666557	AC016769.2	AC016769.2
AC005304.2	2.9641	2.79388e-06	0.00144269	0.0350714	0.667661	AC005304.2	AC005304.2
KLRD1	124.705	5.36266e-06	0.00144269	0.0350247	0.667661	KLRD1	KLRD1
TFPI	1268.98	6.73023e-06	0.00144269	0.0350712	0.667661	TFPI	TFPI
ZNF496	2873.23	-1.34165e-05	0.00144267	0.0350765	0.667661	ZNF496	ZNF496
AP000561.1	1.55595	1.93192e-06	0.00144269	0.0350954	0.667673	AP000561.1	AP000561.1
AC091181.2	13.2162	-5.60876e-06	0.00144269	0.0353632	0.668729	AC091181.2	AC091181.2
AC107375.1	433.48	-1.17374e-05	0.00144268	0.0352989	0.668729	AC107375.1	AC107375.1
AC114488.2	79.0024	-8.51738e-06	0.00144269	0.0353744	0.668729	AC114488.2	AC114488.2
AC116049.2	5.76567	1.58415e-06	0.00144269	0.0353043	0.668729	AC116049.2	AC116049.2
AL136528.2	1.44153	-2.18885e-06	0.00144269	0.0353516	0.668729	AL136528.2	AL136528.2
APCDD1L	31.4272	2.95576	0.645247	0.0353209	0.668729	APCDD1L	APCDD1L
DYNLT3P1	1.06078	-2.9774e-06	0.00144269	0.0354074	0.668729	DYNLT3P1	DYNLT3P1
FAM98C	935.047	-1.39069e-05	0.00144267	0.035331	0.668729	FAM98C	FAM98C
MYO5B	418.406	4.49574e-06	0.00144269	0.0353579	0.668729	MYO5B	MYO5B
SARS2	53.4704	-9.72441e-06	0.00144268	0.0352705	0.668729	SARS2	SARS2
SCLY	298.136	-1.09658e-05	0.00144268	0.0353943	0.668729	SCLY	SCLY
SH2D4B	16.5875	5.5971e-06	0.00144269	0.0352743	0.668729	SH2D4B	SH2D4B
SNCG	1041.37	-4.4796e-06	0.00144269	0.035296	0.668729	SNCG	SNCG
TNMD	2.76993	-1.39491e-06	0.00144269	0.0352216	0.668729	TNMD	TNMD
ACTL7B	0.97521	2.61923e-06	0.00144269	0.0354411	0.668754	ACTL7B	ACTL7B
CXCL12	880.75	-3.03397e-07	0.00144268	0.0354689	0.668754	CXCL12	CXCL12
PARP9	1857.39	8.48927e-06	0.00144269	0.0354491	0.668754	PARP9	PARP9
RORC	89.5882	-1.00777e-06	0.00144269	0.035482	0.668754	RORC	RORC
AC138474.1	7.80496	-6.99477e-06	0.00144269	0.0356247	0.669184	AC138474.1	AC138474.1
AL139184.1	4.72276	-5.24097e-06	0.00144269	0.0356463	0.669184	AL139184.1	AL139184.1
ARRB1	828.57	-7.75168e-06	0.00144269	0.0355731	0.669184	ARRB1	ARRB1
BNC2-AS1	3.56236	3.3976e-06	0.00144269	0.0356421	0.669184	BNC2-AS1	BNC2-AS1
LINC01962	9.69436	2.3493	0.963444	0.0356233	0.669184	LINC01962	LINC01962
PARP14	2651.39	8.03811e-06	0.00144269	0.0355578	0.669184	PARP14	PARP14
RPL17P26	1.59598	3.26976e-06	0.00144269	0.0356515	0.669184	RPL17P26	RPL17P26
Z99572.1	178.356	-8.54634e-06	0.00144268	0.0356379	0.669184	Z99572.1	Z99572.1
AC244033.2	193.619	-8.6877e-06	0.00144268	0.0356796	0.669368	AC244033.2	AC244033.2
AC008114.1	1.10777	-2.8922e-06	0.00144269	0.0357491	0.669681	AC008114.1	AC008114.1
AC091564.5	57.8977	1.70757e-06	0.00144268	0.0357452	0.669681	AC091564.5	AC091564.5
ADA2	585.739	-6.31878e-06	0.00144269	0.0357513	0.669681	ADA2	ADA2
CYP1B1	446.663	3.58916e-06	0.00144269	0.035818	0.670587	CYP1B1	CYP1B1
PTPRJ	1851.21	1.16113e-05	0.00144269	0.0358468	0.670782	PTPRJ	PTPRJ
AVPR2	12.6661	-5.50521e-06	0.00144269	0.0359118	0.671351	AVPR2	AVPR2
WNT1	5.90341	-4.16464e-06	0.00144269	0.035914	0.671351	WNT1	WNT1
BEND3P3	64.7274	1.18135e-05	0.00144269	0.0359782	0.671519	BEND3P3	BEND3P3
CADPS2	384.742	6.19365e-06	0.00144269	0.0359677	0.671519	CADPS2	CADPS2
TP53TG5	99.5946	-9.13702e-06	0.00144268	0.0359649	0.671519	TP53TG5	TP53TG5
CAD	3380.23	-1.17809e-05	0.00144268	0.0360631	0.672074	CAD	CAD
CLCA3P	1.36929	3.09642e-06	0.00144269	0.0360525	0.672074	CLCA3P	CLCA3P
INGX	1.99234	2.39715e-06	0.00144269	0.0360625	0.672074	INGX	INGX
MT-ND4L	11708	-4.20951e-06	0.00144269	0.0360821	0.672085	MT-ND4L	MT-ND4L
AL136419.1	3.74144	-3.79096e-06	0.00144269	0.0361835	0.673629	AL136419.1	AL136419.1
AC007663.4	54.3692	-1.08068e-05	0.00144268	0.0362535	0.673774	AC007663.4	AC007663.4
AC021739.2	146.387	4.88338e-06	0.00144269	0.0362956	0.673774	AC021739.2	AC021739.2
AC073316.3	2.70408	4.5267e-06	0.00144269	0.0362098	0.673774	AC073316.3	AC073316.3
AP001610.1	21.1575	4.21659e-06	0.00144269	0.03625	0.673774	AP001610.1	AP001610.1
AZGP1P1	2.23955	-4.19092e-06	0.00144269	0.0363942	0.673774	AZGP1P1	AZGP1P1
C5orf17	1.53916	-2.56585e-06	0.0014427	0.036269	0.673774	C5orf17	C5orf17
CIPC	1636.11	-1.28245e-05	0.00144267	0.0363909	0.673774	CIPC	CIPC
DDX18P1	4.86489	-4.82753e-06	0.00144269	0.0363339	0.673774	DDX18P1	DDX18P1
GLUD2	115.399	4.74092e-06	0.00144269	0.0364146	0.673774	GLUD2	GLUD2
ISCA2P1	4.75034	4.49589e-06	0.00144269	0.0364312	0.673774	ISCA2P1	ISCA2P1
LYPLA2	1421.51	-1.06219e-05	0.00144268	0.0364002	0.673774	LYPLA2	LYPLA2
NR1D1	1882.86	-1.14806e-05	0.00144271	0.0364188	0.673774	NR1D1	NR1D1
ORAI3	138.109	-1.02093e-05	0.00144268	0.0363782	0.673774	ORAI3	ORAI3
AC104825.1	447.823	-4.11389e-07	0.00144266	0.0364813	0.673775	AC104825.1	AC104825.1
AL590787.1	10.3394	-7.57596e-06	0.0014427	0.0365048	0.673775	AL590787.1	AL590787.1
RNU6-853P	8.29607	4.80178e-06	0.00144269	0.0364751	0.673775	RNU6-853P	RNU6-853P
RPL21P44	9.84915	-4.22265e-06	0.00144269	0.0365051	0.673775	RPL21P44	RPL21P44
AC010261.1	3.2447	4.74651e-06	0.00144269	0.0365525	0.674204	AC010261.1	AC010261.1
AL049796.1	55.067	-6.61521e-06	0.00144268	0.0365653	0.674204	AL049796.1	AL049796.1
AC000065.1	8.10726	-5.14968e-06	0.00144269	0.0368249	0.674925	AC000065.1	AC000065.1
AC007222.1	11.4928	2.15372e-06	0.00144269	0.0367568	0.674925	AC007222.1	AC007222.1
AC016573.1	4.97895	-4.17206e-06	0.00144269	0.036775	0.674925	AC016573.1	AC016573.1
AL355802.1	20.5601	-6.98218e-06	0.00144269	0.0367401	0.674925	AL355802.1	AL355802.1
BX537318.2	11.9515	-6.98371e-06	0.00144269	0.0366615	0.674925	BX537318.2	BX537318.2
DPY19L1	2686.77	1.4543e-05	0.00144269	0.0368447	0.674925	DPY19L1	DPY19L1
DUXAP9	32.2462	3.62956e-08	0.00144269	0.0367265	0.674925	DUXAP9	DUXAP9
MINDY1	1710.46	-1.03284e-05	0.00144268	0.0367366	0.674925	MINDY1	MINDY1
MIR455	1.15819	2.29304e-06	0.00144269	0.0368275	0.674925	MIR455	MIR455
MIR497HG	22.9804	-6.48714e-06	0.00144269	0.0367842	0.674925	MIR497HG	MIR497HG
ROGDI	473.203	-6.63428e-06	0.00144269	0.0366759	0.674925	ROGDI	ROGDI
TEKT3	18.0596	5.4868e-06	0.00144269	0.0367311	0.674925	TEKT3	TEKT3
WHSC1L2P	3.07121	-1.4427	0.62024	0.0368065	0.674925	WHSC1L2P	WHSC1L2P
MAPK12	2303.7	-9.44924e-06	0.00144267	0.0368811	0.675252	MAPK12	MAPK12
BICD1P1	3.13633	4.25885e-06	0.00144269	0.0370266	0.67633	BICD1P1	BICD1P1
FRG1GP	26.2663	4.73665e-06	0.00144269	0.0370511	0.67633	FRG1GP	FRG1GP
LDHC	7.80175	2.50896e-06	0.00144269	0.037037	0.67633	LDHC	LDHC
LINC01780	3.31708	3.74658e-06	0.00144269	0.0370097	0.67633	LINC01780	LINC01780
RASL11B	12.181	5.65504e-06	0.00144269	0.0369748	0.67633	RASL11B	RASL11B
[truncated: 40,255 more rows]

## Sheet: caption
Supplemental Table S1: results of the DGE for DMG.
