# Supplementary material for: Glucosylceramide Synthase Inhibitors Induce Ceramide Accumulation and Sensitize H3K27 Mutant Diffuse Midline Glioma to Irradiation
Source: Int J Mol Sci. 2023 Jun 8;24(12):9905. doi: 10.3390/ijms24129905 (PMC10298524; doi:10.3390/ijms24129905)
Supplement: Supplementary file 1 [file ijms-24-09905-s001.zip › Supplemental Table S2.xlsx]

## Sheet: Results
H3K27me3_hypo_vs_hyper
out of 22907 with nonzero total read count
adjusted p-value < 0.1
LFC > 0 (up) : 2638, 12%
LFC < 0 (down) : 2716, 12%
outliers [1] : 205, 0.89%
low counts [2] : 6620, 29%
(mean count < 7)

## Sheet: Sheet1
id	baseMean	log2FoldChange	lfcSE	pvalue	padj	SYMBOL	geneSymbol	description
VAPB	787.335	-2.5116	0.193976	3.28849e-39	5.2948e-35	VAPB	VAPB
KIF22	608.952	-2.74897	0.225265	4.12513e-35	3.32093e-31	KIF22	KIF22
PRKRIP1	486.507	-2.16218	0.194108	8.8025e-30	4.7243e-26	PRKRIP1	PRKRIP1
CRIP1	2581.42	-7.19616	0.658882	8.46463e-28	2.72578e-24	CRIP1	CRIP1
CBFA2T2	1711.18	-4.0996e-05	0.00144298	6.85721e-28	2.72578e-24	CBFA2T2	CBFA2T2
PLAG1	184.627	4.46525	0.407407	1.52062e-27	4.08057e-24	PLAG1	PLAG1
MAPKAPK5	520.054	-1.70354	0.166409	1.16789e-25	2.68631e-22	MAPKAPK5	MAPKAPK5
FAM185A	258.851	-3.17735	0.323334	1.4643e-23	2.94709e-20	FAM185A	FAM185A
MAPK8	567.721	-2.01231	0.206908	2.39525e-23	4.28509e-20	MAPK8	MAPK8
MARK4	1147.07	-2.51859	0.258882	2.93814e-23	4.73069e-20	MARK4	MARK4
FARP2	802.127	-2.66009	0.29375	1.86474e-20	2.72947e-17	FARP2	FARP2
ANGPTL1	2434.13	4.80628	0.558411	7.82697e-20	9.69401e-17	ANGPTL1	ANGPTL1
SNX25	711.264	-2.68378	0.301571	7.42467e-20	9.69401e-17	SNX25	SNX25
ALDH1L1-AS2	203.219	5.80824	0.642218	1.24385e-19	1.38063e-16	ALDH1L1-AS2	ALDH1L1-AS2
DUS2	168.259	-2.337	0.264481	1.28622e-19	1.38063e-16	DUS2	DUS2
UBE2K	886.13	-2.32104	0.264658	2.03931e-19	2.05219e-16	UBE2K	UBE2K
KLHDC10	830.793	-2.39087	0.273144	2.50447e-19	2.37202e-16	KLHDC10	KLHDC10
ITFG2	252.909	-2.61149	0.301871	6.65649e-19	5.64085e-16	ITFG2	ITFG2
USP14	1151.24	-2.2583	0.261581	6.58921e-19	5.64085e-16	USP14	USP14
SPPL3	894.088	-2.69942	0.315173	1.46152e-18	1.1766e-15	SPPL3	SPPL3
USP42	666.449	-1.9503	0.232174	4.36762e-18	3.34871e-15	USP42	USP42
DCAF17	394.399	-3.92742e-05	0.00144294	1.93208e-17	1.41402e-14	DCAF17	DCAF17
CLOCK	555.052	-1.93437	0.235253	2.03004e-17	1.42112e-14	CLOCK	CLOCK
UBE2F	222.887	-2.22431	0.274711	6.08016e-17	4.07903e-14	UBE2F	UBE2F
SNAP91	132.663	3.84472	0.478306	6.40712e-17	4.12644e-14	SNAP91	SNAP91
CRKL	2448.06	-2.49125	0.307557	6.68751e-17	4.14137e-14	CRKL	CRKL
XPNPEP3	1009.17	-2.7644	0.343237	1.09616e-16	6.53675e-14	XPNPEP3	XPNPEP3
UBXN2A	613.418	-2.68718	0.335899	1.65179e-16	9.49838e-14	UBXN2A	UBXN2A
UQCC1	383.951	-1.78299	0.224376	1.7227e-16	9.56455e-14	UQCC1	UQCC1
TNPO3	1522.2	-2.1343	0.270756	3.43385e-16	1.79958e-13	TNPO3	TNPO3
CNKSR2	130.074	4.31696	0.562301	3.46482e-16	1.79958e-13	CNKSR2	CNKSR2
TRMT10B	202.264	-2.43288	0.308449	3.93801e-16	1.98143e-13	TRMT10B	TRMT10B
HPCAL1	816.728	-3.04725	0.385657	4.30432e-16	2.03835e-13	HPCAL1	HPCAL1
ASXL1	2677.49	-2.16911	0.276069	4.22061e-16	2.03835e-13	ASXL1	ASXL1
C1orf122	516.999	-2.36641	0.301907	5.34444e-16	2.45859e-13	C1orf122	C1orf122
IQCK	1650.19	-3.28723	0.418702	6.71881e-16	3.00499e-13	IQCK	IQCK
CSRNP2	938.213	-3.56873	0.455435	9.13683e-16	3.976e-13	CSRNP2	CSRNP2
SOBP	1397.09	-2.40925	0.312131	1.42812e-15	6.05109e-13	SOBP	SOBP
NMB	834.275	-3.31532	0.428171	1.65842e-15	6.84674e-13	NMB	NMB
C1orf53	52.0083	-6.54901	0.831511	1.93508e-15	7.78919e-13	C1orf53	C1orf53
PHF20	1140.58	-2.09521	0.274739	2.51965e-15	9.89484e-13	PHF20	PHF20
ATP6AP1L	403.088	-3.80677	0.497077	4.10011e-15	1.57181e-12	ATP6AP1L	ATP6AP1L
TMEM135	1870.99	-3.87323	0.50711	4.78258e-15	1.7908e-12	TMEM135	TMEM135
PHLPP2	551.706	-1.90584	0.253317	5.11438e-15	1.87152e-12	PHLPP2	PHLPP2
ZNF483	990.66	-2.74196	0.362455	5.26529e-15	1.88392e-12	ZNF483	ZNF483
MAP2K5	756.404	-3.22427e-05	0.00144286	5.79106e-15	2.027e-12	MAP2K5	MAP2K5
PANK2	565.061	-1.94212	0.260102	7.7415e-15	2.65204e-12	PANK2	PANK2
ATP9B	1860.57	-2.82125	0.376723	9.83914e-15	3.30042e-12	ATP9B	ATP9B
AEBP2	1119.25	-2.69073	0.361246	1.25411e-14	4.1209e-12	AEBP2	AEBP2
MFSD4B	350.473	-2.57032	0.345992	1.42427e-14	4.58643e-12	MFSD4B	MFSD4B
AFG1L	537.508	-2.49231	0.337938	1.97261e-14	6.22763e-12	AFG1L	AFG1L
KDM8	451.453	-3.7145	0.501043	2.54896e-14	7.89245e-12	KDM8	KDM8
ZNF346	325.987	-1.90524	0.261034	2.84429e-14	8.64074e-12	ZNF346	ZNF346
PLPBP	415.812	-2.10756	0.289137	3.15618e-14	9.41067e-12	PLPBP	PLPBP
TMEM116	592.468	-3.28255	0.447056	3.57997e-14	1.04802e-11	TMEM116	TMEM116
F2R	642.974	3.82953	0.54961	3.84238e-14	1.10475e-11	F2R	F2R
MRPL30	288.953	-2.15936	0.29753	4.04729e-14	1.14325e-11	MRPL30	MRPL30
TBC1D12	784.368	-2.7542	0.378864	4.99761e-14	1.38735e-11	TBC1D12	TBC1D12
PRUNE1	903.836	-2.56994	0.356316	7.04167e-14	1.92166e-11	PRUNE1	PRUNE1
CLINT1	713.331	2.15534	0.314469	1.49604e-13	4.01462e-11	CLINT1	CLINT1
SOGA3	389.095	3.55195	0.524621	1.91627e-13	5.01348e-11	SOGA3	SOGA3
RORB	239.265	3.55841	0.524136	1.93054e-13	5.01348e-11	RORB	RORB
MED12L	1139.87	-2.19442	0.313769	2.91542e-13	7.33457e-11	MED12L	MED12L
MLYCD	496.919	-2.48724	0.354695	2.87796e-13	7.33457e-11	MLYCD	MLYCD
DHX35	223.225	-1.47857	0.214016	3.89647e-13	9.65187e-11	DHX35	DHX35
CRPPA	383.127	-3.30906	0.471739	3.97431e-13	9.69551e-11	CRPPA	CRPPA
LCORL	1259.19	-3.2381	0.464932	5.38599e-13	1.29433e-10	LCORL	LCORL
CACNG7	136.9	4.72787	0.697432	6.47101e-13	1.5322e-10	CACNG7	CACNG7
WDR17	1664.32	-2.03893	0.298019	7.92111e-13	1.84837e-10	WDR17	WDR17
SENP1	567.005	-2.16472	0.316583	8.55482e-13	1.96773e-10	SENP1	SENP1
LRCH3	982.372	-1.77082	0.261528	1.16589e-12	2.64395e-10	LRCH3	LRCH3
FAM169A	3334.1	-1.88724e-05	0.00144275	1.29838e-12	2.9035e-10	FAM169A	FAM169A
SNHG7	2208.3	-5.023	0.723764	1.38821e-12	3.06186e-10	SNHG7	SNHG7
LARP4	886.663	-2.25792	0.333462	1.41751e-12	3.08424e-10	LARP4	LARP4
DCUN1D4	1304.76	-2.89805	0.426792	1.63468e-12	3.50933e-10	DCUN1D4	DCUN1D4
FBXO7	1639.26	-1.61781	0.241643	1.84197e-12	3.90231e-10	FBXO7	FBXO7
SERPINE2	937.545	3.99752	0.624646	1.93068e-12	3.93493e-10	SERPINE2	SERPINE2
MTG1	308.075	-1.19041	0.178716	1.92361e-12	3.93493e-10	MTG1	MTG1
VWA3A	6877.14	-3.37542	0.496409	1.88401e-12	3.93493e-10	VWA3A	VWA3A
AGK	483.313	-1.8236	0.27221	1.98874e-12	4.00259e-10	AGK	AGK
ALDH1L1	6381.41	4.65648	0.74189	2.50034e-12	4.97012e-10	ALDH1L1	ALDH1L1
ZC3HC1	682.579	-2.79713	0.416663	2.67276e-12	5.24807e-10	ZC3HC1	ZC3HC1
H4C12	632.402	-5.01297	0.733203	2.82296e-12	5.4762e-10	H4C12	H4C12
TRPC4	172.339	4.6583	0.715736	2.91515e-12	5.58772e-10	TRPC4	TRPC4
PVT1	538.866	-3.86529	0.574658	3.6309e-12	6.87779e-10	PVT1	PVT1
PTPRM	1741.2	-1.76063	0.269035	5.36762e-12	1.00493e-09	PTPRM	PTPRM
PDE4DIP	4246.37	2.4074	0.381993	5.6338e-12	1.04264e-09	PDE4DIP	PDE4DIP
MDFI	143.014	5.26795	0.803148	6.00029e-12	1.09785e-09	MDFI	MDFI
EPHB4	520.986	-2.18134	0.333194	6.33858e-12	1.14671e-09	EPHB4	EPHB4
TIMM23B	237.966	-2.3528	0.359588	6.7088e-12	1.2002e-09	TIMM23B	TIMM23B
ZMYND8	973.408	-1.34452	0.207481	6.79309e-12	1.20193e-09	ZMYND8	ZMYND8
ZNF226	643.155	-3.10464e-05	0.00144284	7.85447e-12	1.37462e-09	ZNF226	ZNF226
RNF216P1	148.84	-1.5768	0.245328	9.15019e-12	1.58416e-09	RNF216P1	RNF216P1
NFX1	1040.53	-1.75259	0.271195	9.36353e-12	1.60385e-09	NFX1	NFX1
CARF	2114.36	-2.68933	0.414697	1.17858e-11	1.9975e-09	CARF	CARF
ANKRD40	480.099	2.26312	0.367284	1.42378e-11	2.38794e-09	ANKRD40	ANKRD40
C6orf136	351.124	-2.48301	0.385563	1.47161e-11	2.44272e-09	C6orf136	C6orf136
KDM1A	3721.8	-1.71594	0.269325	1.64841e-11	2.70828e-09	KDM1A	KDM1A
HNRNPK	1474.8	1.31166	0.212462	1.77327e-11	2.85514e-09	HNRNPK	HNRNPK
VWA8	1770.54	-1.94765	0.305531	1.76981e-11	2.85514e-09	VWA8	VWA8
TMEM109	430.303	-1.4829	0.234325	1.91293e-11	3.04951e-09	TMEM109	TMEM109
ATXN2	3789.85	-2.67582	0.418739	2.02365e-11	3.19439e-09	ATXN2	ATXN2
ZNF66	72.3549	-2.73297	0.427197	2.0664e-11	3.2302e-09	ZNF66	ZNF66
TMEM91	167.614	-2.37778	0.372941	2.13676e-11	3.30807e-09	TMEM91	TMEM91
MAPK4	1013.34	3.4701	0.580006	2.34527e-11	3.5963e-09	MAPK4	MAPK4
RNASEH2C	997.664	-2.26635	0.357257	2.48486e-11	3.7744e-09	RNASEH2C	RNASEH2C
ZCCHC4	530.41	-2.51185	0.396656	2.95997e-11	4.38066e-09	ZCCHC4	ZCCHC4
RBMS2	214.691	-1.74058	0.276982	2.92115e-11	4.38066e-09	RBMS2	RBMS2
HMG20A	484.902	-1.45311	0.23199	2.9656e-11	4.38066e-09	HMG20A	HMG20A
EXOSC1	1014.9	-3.27266	0.513106	3.0247e-11	4.42734e-09	EXOSC1	EXOSC1
GPATCH2L	857.608	-2.12024	0.337092	3.28038e-11	4.75832e-09	GPATCH2L	GPATCH2L
ZDHHC4	901.296	-1.95352	0.311917	3.72294e-11	5.35206e-09	ZDHHC4	ZDHHC4
TMEM245	1524.45	-1.80385	0.289249	4.07471e-11	5.80592e-09	TMEM245	TMEM245
PMS2P3	99.8386	-2.39293	0.38281	4.19942e-11	5.93113e-09	PMS2P3	PMS2P3
SLC25A26	254.75	-2.264	0.361973	4.36307e-11	6.10868e-09	SLC25A26	SLC25A26
PJA1	536.878	1.72508	0.286453	4.73312e-11	6.56965e-09	PJA1	PJA1
PHF21A	1155.49	-2.10562	0.338115	4.92507e-11	6.77765e-09	PHF21A	PHF21A
MKLN1	2384.79	-1.64503	0.2658	5.03421e-11	6.86914e-09	MKLN1	MKLN1
MRRF	458.427	-1.83127	0.295953	5.53134e-11	7.48405e-09	MRRF	MRRF
MALSU1	505.634	-1.73447	0.281663	6.25142e-11	8.25034e-09	MALSU1	MALSU1
PMS2P1	18.789	-3.22409	0.524287	6.22183e-11	8.25034e-09	PMS2P1	PMS2P1
FBXW8	243.255	-1.41431	0.230476	6.19963e-11	8.25034e-09	FBXW8	FBXW8
ITCH	1532.56	-1.35191	0.220302	6.31477e-11	8.26619e-09	ITCH	ITCH
IGF2BP1	138.995	4.54609	0.730334	6.50063e-11	8.44086e-09	IGF2BP1	IGF2BP1
DISC1	405.358	-2.40123	0.387483	6.6208e-11	8.46868e-09	DISC1	DISC1
CCDC9	277.805	-2.87563e-05	0.00144282	6.62725e-11	8.46868e-09	CCDC9	CCDC9
RNF138	296.077	-1.99736	0.324616	7.30722e-11	9.26406e-09	RNF138	RNF138
VN1R1	134.654	-3.31701	0.531805	7.81269e-11	9.8275e-09	VN1R1	VN1R1
ZNF680	1154.71	-3.20736	0.515352	8.01762e-11	1.00071e-08	ZNF680	ZNF680
FTO	2303.87	-1.97116	0.321623	8.71132e-11	1.06258e-08	FTO	FTO
HNRNPH2	981.309	1.69726	0.28781	8.69571e-11	1.06258e-08	HNRNPH2	HNRNPH2
RBM41	531.122	-2.95523	0.477065	8.66248e-11	1.06258e-08	RBM41	RBM41
PDS5A	2939.52	-1.74963	0.288398	1.13924e-10	1.37916e-08	PDS5A	PDS5A
NDUFC1	478.724	-2.06307	0.339356	1.19897e-10	1.42997e-08	NDUFC1	NDUFC1
DOK6	315.064	-3.09826	0.503944	1.19531e-10	1.42997e-08	DOK6	DOK6
TAF5L	129.138	1.51985	0.257909	1.23816e-10	1.46585e-08	TAF5L	TAF5L
KLHL2P1	26.5427	-3.09135	0.505993	1.29943e-10	1.52716e-08	KLHL2P1	KLHL2P1
CDK5RAP1	294.979	-2.07767	0.343322	1.47463e-10	1.72051e-08	CDK5RAP1	CDK5RAP1
STPG2	57.067	-3.20612	0.527203	1.6762e-10	1.94161e-08	STPG2	STPG2
NOPCHAP1	246.18	-2.45661	0.406924	1.81681e-10	2.08947e-08	NOPCHAP1	NOPCHAP1
CCZ1B	1094.79	-2.78078	0.459107	1.90367e-10	2.15852e-08	CCZ1B	CCZ1B
ARIH1	937.787	-1.29337	0.217169	1.90296e-10	2.15852e-08	ARIH1	ARIH1
PIGB	210.844	-1.35867	0.228207	1.92952e-10	2.17253e-08	PIGB	PIGB
LRRC8B	173.494	2.06701	0.354132	1.98476e-10	2.20391e-08	LRRC8B	LRRC8B
UCHL3	359.27	-2.47554	0.41055	1.97562e-10	2.20391e-08	UCHL3	UCHL3
NUP42	469.433	-1.64428	0.27596	2.15731e-10	2.3791e-08	NUP42	NUP42
H2AC15	1213.54	-4.55482	0.740664	2.21541e-10	2.42655e-08	H2AC15	H2AC15
PBX4	127.32	-3.28256	0.542006	2.25729e-10	2.45572e-08	PBX4	PBX4
YY1AP1	3406.07	-2.69184	0.447303	2.33201e-10	2.51998e-08	YY1AP1	YY1AP1
RBM23	1640.02	-2.0777	0.34789	2.36368e-10	2.53717e-08	RBM23	RBM23
ATF1	440.478	-2.14023	0.359156	2.60754e-10	2.7804e-08	ATF1	ATF1
SRP68	782.588	1.09185	0.189775	2.68099e-10	2.83991e-08	SRP68	SRP68
SLC37A3	354.936	-2.00371	0.337202	2.8227e-10	2.97048e-08	SLC37A3	SLC37A3
LZIC	1213.07	-2.03417	0.342733	2.94694e-10	3.08108e-08	LZIC	LZIC
MFSD14C	73.1225	-2.2121	0.373404	3.15809e-10	3.28054e-08	MFSD14C	MFSD14C
HIKESHI	430.79	-2.2434	0.378266	3.19975e-10	3.30251e-08	HIKESHI	HIKESHI
GARNL3	552.804	-2.53381	0.425588	3.4459e-10	3.51155e-08	GARNL3	GARNL3
PAN3	2515.66	-2.71558	0.455949	3.43036e-10	3.51155e-08	PAN3	PAN3
IGSF3	475.697	3.50437	0.632724	3.62048e-10	3.64333e-08	IGSF3	IGSF3
ZFAND6	1025.13	-2.72676	0.458456	3.6204e-10	3.64333e-08	ZFAND6	ZFAND6
CSE1L	1939.8	-1.45285	0.24812	3.69503e-10	3.69526e-08	CSE1L	CSE1L
TBC1D19	1011.52	-2.4775	0.41925	4.06843e-10	4.04357e-08	TBC1D19	TBC1D19
RPL37A	544.934	-2.22944	0.378579	4.12777e-10	4.07737e-08	RPL37A	RPL37A
RIPK2-DT	27.2828	-3.0418	0.517338	4.15603e-10	4.08026e-08	RIPK2-DT	RIPK2-DT
CACNA2D1	570.011	2.93852	0.53055	4.32978e-10	4.22508e-08	CACNA2D1	CACNA2D1
ZNF766	198.583	-1.55621	0.267204	4.45593e-10	4.32199e-08	ZNF766	ZNF766
PHPT1	5658.24	-2.59334	0.439911	4.72051e-10	4.55119e-08	PHPT1	PHPT1
LMLN	977.484	-2.28667	0.39036	5.20453e-10	4.98799e-08	LMLN	LMLN
IQCH-AS1	73.0409	-2.53902	0.433829	5.25978e-10	5.01111e-08	IQCH-AS1	IQCH-AS1
GLIS2	818.304	-2.31476	0.396062	5.5882e-10	5.29268e-08	GLIS2	GLIS2
FCHO2	1761.9	-2.71575	0.462358	5.67038e-10	5.33911e-08	FCHO2	FCHO2
PLN	538.422	7.31776	1.39768	5.78554e-10	5.41587e-08	PLN	PLN
MCM3	263.974	1.52714	0.272689	5.98585e-10	5.57099e-08	MCM3	MCM3
DYNLL1	1955.01	-2.34288	0.402275	6.49e-10	6.00549e-08	DYNLL1	DYNLL1
CAPZB	938.387	1.41326	0.253454	6.92984e-10	6.37585e-08	CAPZB	CAPZB
RPS15A	2174.3	-3.18388	0.59617	7.25292e-10	6.63519e-08	RPS15A	RPS15A
STAU2	924.544	-1.7643	0.306136	7.33259e-10	6.67017e-08	STAU2	STAU2
ZCCHC2	614.386	-2.44262	0.421059	7.78411e-10	7.04112e-08	ZCCHC2	ZCCHC2
GPATCH1	238.717	-1.7229	0.299684	8.0235e-10	7.21711e-08	GPATCH1	GPATCH1
PDGFRL	75.8193	-2.97587	0.510202	8.10701e-10	7.25172e-08	PDGFRL	PDGFRL
CFAP418-AS1	12.6087	-1.16975e-05	0.00144272	8.34606e-10	7.4243e-08	CFAP418-AS1	CFAP418-AS1
SNRPG	100.257	-1.9052e-05	0.00144275	8.6859e-10	7.68415e-08	SNRPG	SNRPG
GLOD4	409.493	1.45784	0.264672	9.11496e-10	8.01967e-08	GLOD4	GLOD4
SDCBP	472.842	1.38806	0.252667	9.71606e-10	8.45612e-08	SDCBP	SDCBP
LINC00662	540.96	-2.10071	0.366271	9.69998e-10	8.45612e-08	LINC00662	LINC00662
RNF217	299.597	-1.87165	0.327795	1.02825e-09	8.90096e-08	RNF217	RNF217
YIPF3	529.632	1.69174	0.309622	1.05688e-09	9.05897e-08	YIPF3	YIPF3
TMEM65	299.125	-2.10964	0.368305	1.05775e-09	9.05897e-08	TMEM65	TMEM65
CNOT6L	396.031	-1.90603	0.334218	1.0851e-09	9.24402e-08	CNOT6L	CNOT6L
STK26	167.717	3.26664	0.593021	1.16218e-09	9.84854e-08	STK26	STK26
KCNG1	291.745	4.04903	0.747942	1.17059e-09	9.86788e-08	KCNG1	KCNG1
MIR181A2HG	56.6163	-3.54877	0.611034	1.18549e-09	9.94142e-08	MIR181A2HG	MIR181A2HG
SLC9A8	366.046	-1.52948	0.270674	1.26473e-09	1.0551e-07	SLC9A8	SLC9A8
HTT	2129.54	-1.62872	0.28791	1.27769e-09	1.06042e-07	HTT	HTT
ATP5MF	487.177	-2.59716	0.454329	1.36022e-09	1.12312e-07	ATP5MF	ATP5MF
GDAP2	672.535	-1.95729	0.345923	1.45983e-09	1.19922e-07	GDAP2	GDAP2
ACVR2A	1603.93	-2.7794	0.486547	1.49909e-09	1.22522e-07	ACVR2A	ACVR2A
RARS1	3000.21	-2.72304	0.477153	1.52741e-09	1.24206e-07	RARS1	RARS1
TASP1	1151.18	-3.13587	0.547464	1.56638e-09	1.26735e-07	TASP1	TASP1
DESI1	414.238	1.82152	0.338102	1.70403e-09	1.37183e-07	DESI1	DESI1
RCL1	629.728	-2.32716	0.411478	1.72679e-09	1.38324e-07	RCL1	RCL1
NDUFA3	1369.24	-2.17233	0.384939	1.73798e-09	1.38531e-07	NDUFA3	NDUFA3
TMEM38A	393.193	-2.71868	0.478494	1.75595e-09	1.39274e-07	TMEM38A	TMEM38A
POLR2L	3556.1	-2.34301	0.414569	1.79329e-09	1.41538e-07	POLR2L	POLR2L
FAM120A	2366.37	-1.44881	0.259517	1.81882e-09	1.42853e-07	FAM120A	FAM120A
FILIP1L	868.254	3.56049	0.674362	1.84336e-09	1.44077e-07	FILIP1L	FILIP1L
H4C4	16975.5	-4.25468	0.73685	1.95005e-09	1.5168e-07	H4C4	H4C4
MRPS18C	49.85	-2.53876	0.452898	2.10165e-09	1.62686e-07	MRPS18C	MRPS18C
MED29	872.283	-1.91955	0.343739	2.2261e-09	1.71495e-07	MED29	MED29
SNX11	205.901	-2.05593e-05	0.00144276	2.30078e-09	1.76404e-07	SNX11	SNX11
GPR37	267.5	3.25133	0.626167	2.54055e-09	1.93864e-07	GPR37	GPR37
SUZ12	1718.3	-1.73155	0.312372	2.58705e-09	1.96482e-07	SUZ12	SUZ12
C1orf21	123.28	3.00618	0.576466	2.62615e-09	1.98515e-07	C1orf21	C1orf21
B3GALNT2	193.049	-1.4325	0.260478	2.64217e-09	1.98792e-07	B3GALNT2	B3GALNT2
NAXD	556.219	-2.02542	0.364238	2.69221e-09	2.01615e-07	NAXD	NAXD
LIN7A	98.7085	2.79427	0.52818	2.82029e-09	2.10229e-07	LIN7A	LIN7A
AOPEP	932.778	-1.97228e-05	0.00144275	2.89067e-09	2.14483e-07	AOPEP	AOPEP
TTLL1	923.598	-2.03292e-05	0.00144275	2.95824e-09	2.18489e-07	TTLL1	TTLL1
COG3	701.187	-1.96743	0.355567	3.00705e-09	2.2108e-07	COG3	COG3
EED	299.207	-1.62113	0.294265	3.03179e-09	2.21886e-07	EED	EED
TTBK2	1184.63	-1.51156	0.275003	3.05042e-09	2.22239e-07	TTBK2	TTBK2
PHKB	3375.93	-1.92956	0.349099	3.07749e-09	2.23201e-07	PHKB	PHKB
BMP5	682.259	6.91241	1.37415	3.09252e-09	2.23286e-07	BMP5	BMP5
UBXN7	6009.16	-2.98186	0.53281	3.20207e-09	2.30163e-07	UBXN7	UBXN7
CEP85	172.335	-2.5478e-05	0.00144278	3.36323e-09	2.39594e-07	CEP85	CEP85
GUSBP1	131.479	-1.65108e-05	0.00144273	3.37791e-09	2.39594e-07	GUSBP1	GUSBP1
EPDR1	374.022	-1.26206	0.23119	3.35264e-09	2.39594e-07	EPDR1	EPDR1
PIAS1	1631.16	-1.16808	0.214238	3.40818e-09	2.4068e-07	PIAS1	PIAS1
KLF15	360.738	2.21282	0.420681	3.61508e-09	2.53943e-07	KLF15	KLF15
LSM6	355.899	-2.26299	0.410222	3.62753e-09	2.53943e-07	LSM6	LSM6
EZHIP	80.5965	4.91438	0.944087	3.6706e-09	2.55845e-07	EZHIP	EZHIP
KLHDC1	427.139	-2.59469	0.468437	3.76177e-09	2.6107e-07	KLHDC1	KLHDC1
ZBTB49	162.992	-2.06427	0.375184	3.8209e-09	2.64036e-07	ZBTB49	ZBTB49
PARN	667.799	-1.25441	0.230469	3.85182e-09	2.65035e-07	PARN	PARN
FAM227B	203.876	-2.2398	0.407887	4.12356e-09	2.82525e-07	FAM227B	FAM227B
H3C1	1114.75	-3.1941	0.57413	4.23916e-09	2.89215e-07	H3C1	H3C1
TMEM126A	412.316	-1.83371e-05	0.00144274	4.28703e-09	2.90927e-07	TMEM126A	TMEM126A
PDHA1	320.989	1.75834	0.338262	4.30039e-09	2.90927e-07	PDHA1	PDHA1
SYTL4	101.532	4.41389	0.820201	4.40229e-09	2.96574e-07	SYTL4	SYTL4
DHDDS	180.979	-1.71414	0.314589	4.4669e-09	2.99673e-07	DHDDS	DHDDS
KRBOX5	136.298	-1.40841	0.261052	4.62877e-09	3.09244e-07	KRBOX5	KRBOX5
F2RL1	285.352	3.37129	0.662766	4.83642e-09	3.21782e-07	F2RL1	F2RL1
TKTL1	413.737	5.90931	1.18887	5.04295e-09	3.34142e-07	TKTL1	TKTL1
NPAS3	2120.31	-1.31644	0.244147	5.08815e-09	3.35755e-07	NPAS3	NPAS3
MOXD1	343.891	6.0394	1.19254	5.25851e-09	3.4558e-07	MOXD1	MOXD1
RPS29	705.768	-3.37483	0.610996	5.7161e-09	3.73217e-07	RPS29	RPS29
ETFB	487.041	1.96445	0.382898	5.7254e-09	3.73217e-07	ETFB	ETFB
TYW1	451.431	-1.49074	0.276992	5.78936e-09	3.75865e-07	TYW1	TYW1
ZNF586	364.747	-1.64958	0.30597	5.82559e-09	3.76698e-07	ZNF586	ZNF586
H4C3	8228.5	-3.6763	0.663885	6.01253e-09	3.87231e-07	H4C3	H4C3
MED17	752.724	-1.27144	0.237578	6.08923e-09	3.90609e-07	MED17	MED17
MRPS33	533.116	-2.33605	0.429876	6.12698e-09	3.9147e-07	MRPS33	MRPS33
ZNF431	242.799	-1.83328	0.339787	6.20478e-09	3.94874e-07	ZNF431	ZNF431
FEZ2	1551.35	1.29366	0.250555	6.35947e-09	4.01706e-07	FEZ2	FEZ2
ZNF169	56.9433	-1.93436	0.358492	6.37905e-09	4.01706e-07	ZNF169	ZNF169
SNHG25	71.9672	-2.80827	0.514595	6.38697e-09	4.01706e-07	SNHG25	SNHG25
STX17	441.094	-1.8274	0.339476	6.46162e-09	4.04819e-07	STX17	STX17
RPS28	120.602	-1.63684	0.30613	6.77477e-09	4.21161e-07	RPS28	RPS28
ZNF562	1401.88	-2.50201	0.461054	6.75653e-09	4.21161e-07	ZNF562	ZNF562
SMIM26	1471.4	-2.71499	0.4988	6.83061e-09	4.22999e-07	SMIM26	SMIM26
SUGCT	174.881	-3.35075	0.611355	6.90357e-09	4.25489e-07	SUGCT	SUGCT
LSM14A	1046.28	-1.0772	0.202546	6.92368e-09	4.25489e-07	LSM14A	LSM14A
BRWD1	2701.54	-2.58339e-05	0.00144279	7.18602e-09	4.39932e-07	BRWD1	BRWD1
MGLL	449.473	3.40904	0.678808	7.29251e-09	4.4476e-07	MGLL	MGLL
DAP3	1414.32	-2.22321	0.412361	7.41057e-09	4.50255e-07	DAP3	DAP3
H4C5	8127.97	-2.15932	0.403907	8.31707e-09	5.03433e-07	H4C5	H4C5
PSD3	6186.64	-2.8393	0.524972	8.7479e-09	5.27528e-07	PSD3	PSD3
FAM151B	288.814	-2.21908	0.414444	8.78225e-09	5.27623e-07	FAM151B	FAM151B
OPHN1	1269.63	-1.85549	0.34822	9.01889e-09	5.39826e-07	OPHN1	OPHN1
ST3GAL3	276.176	-1.5402	0.290571	9.19804e-09	5.4851e-07	ST3GAL3	ST3GAL3
LCMT1	631.897	-1.50115	0.284247	9.87206e-09	5.86532e-07	LCMT1	LCMT1
MAB21L1	182.554	4.33587	0.894951	1.01639e-08	6.01651e-07	MAB21L1	MAB21L1
SNHG5	3238.47	-3.58	0.6589	1.0367e-08	6.11324e-07	SNHG5	SNHG5
CSTF2T	567.833	1.29862	0.256029	1.04033e-08	6.11324e-07	CSTF2T	CSTF2T
LMBR1	1096.01	-1.29674	0.246622	1.05789e-08	6.19385e-07	LMBR1	LMBR1
PINX1	177.376	-1.53282	0.291206	1.09448e-08	6.38487e-07	PINX1	PINX1
AP3S2	663.976	-2.20966	0.416208	1.16951e-08	6.79791e-07	AP3S2	AP3S2
LARP1B	317.857	-2.1019e-05	0.00144276	1.17877e-08	6.81322e-07	LARP1B	LARP1B
ZFPM2	589.95	1.94948	0.390864	1.1806e-08	6.81322e-07	ZFPM2	ZFPM2
GPR27	97.5184	3.19288	0.64457	1.19694e-08	6.88286e-07	GPR27	GPR27
AP4M1	265.959	-1.47244	0.279816	1.22861e-08	7.0398e-07	AP4M1	AP4M1
PSMD3	859.798	1.21957	0.242537	1.29818e-08	7.41205e-07	PSMD3	PSMD3
MPHOSPH9	1067.04	-1.88397	0.358557	1.3515e-08	7.68416e-07	MPHOSPH9	MPHOSPH9
EEF1AKMT1	639.022	-2.29594	0.434305	1.35538e-08	7.68416e-07	EEF1AKMT1	EEF1AKMT1
ARHGEF12	4535.06	-1.58295	0.30264	1.3697e-08	7.73807e-07	ARHGEF12	ARHGEF12
ADAL	434.692	-2.29528	0.435258	1.4453e-08	8.13661e-07	ADAL	ADAL
SDHAF2	905.095	-2.21354	0.42015	1.45218e-08	8.14687e-07	SDHAF2	SDHAF2
RNF114	730.471	-1.85349	0.354128	1.48299e-08	8.29083e-07	RNF114	RNF114
RPS12	2501.65	-1.45225e-05	0.00144273	1.49029e-08	8.30282e-07	RPS12	RPS12
H2AC8	5685.08	-3.21831	0.603276	1.49805e-08	8.3173e-07	H2AC8	H2AC8
ZNF736	132.734	-1.78851	0.342672	1.51559e-08	8.35705e-07	ZNF736	ZNF736
FAM216A	492.927	-2.90208	0.546372	1.51236e-08	8.35705e-07	FAM216A	FAM216A
RPS3AP26	173.163	-4.04523	0.751992	1.60671e-08	8.82925e-07	RPS3AP26	RPS3AP26
KDM4C	1955.47	-2.79477	0.527933	1.61518e-08	8.84557e-07	KDM4C	KDM4C
ALG9	450.101	-1.25569	0.24318	1.69014e-08	9.22471e-07	ALG9	ALG9
H2BC7	797.23	-2.69752	0.511206	1.69891e-08	9.24128e-07	H2BC7	H2BC7
ZSCAN16-AS1	427.272	-3.28661	0.618032	1.72876e-08	9.37198e-07	ZSCAN16-AS1	ZSCAN16-AS1
LAMTOR4	947.095	-2.1836	0.418058	1.80313e-08	9.70975e-07	LAMTOR4	LAMTOR4
TOMM7	486.28	-1.97546	0.379324	1.80125e-08	9.70975e-07	TOMM7	TOMM7
ROMO1	3140.1	-3.04225	0.575003	1.85818e-08	9.97285e-07	ROMO1	ROMO1
PABPC4L	64.5291	3.92259	0.790605	1.97084e-08	1.05424e-06	PABPC4L	PABPC4L
FAM126B	333.773	-1.79934	0.347714	1.98808e-08	1.05993e-06	FAM126B	FAM126B
LETMD1	410.642	-1.25895	0.24567	2.01169e-08	1.06898e-06	LETMD1	LETMD1
RERE	2338.72	-2.07826	0.400057	2.0374e-08	1.07908e-06	RERE	RERE
LOC101927151	26.8618	-2.46695	0.474363	2.06119e-08	1.0881e-06	LOC101927151	LOC101927151
HAUS2	178.719	-1.51516	0.294609	2.08042e-08	1.09467e-06	HAUS2	HAUS2
MRPL52	404.956	-2.16444	0.416592	2.09989e-08	1.10131e-06	MRPL52	MRPL52
H2BC5	711.398	-2.02152	0.390081	2.11066e-08	1.10337e-06	H2BC5	H2BC5
ZDHHC3	188.033	1.51397	0.304094	2.13777e-08	1.11392e-06	ZDHHC3	ZDHHC3
CKLF	1016.53	-2.87377	0.547785	2.1477e-08	1.11549e-06	CKLF	CKLF
MAP7	374.071	1.96561	0.402783	2.17377e-08	1.1254e-06	MAP7	MAP7
NLK	518.807	-1.54361	0.300808	2.21957e-08	1.14543e-06	NLK	NLK
TMEM126B	2069.83	-2.94137	0.560864	2.23377e-08	1.14907e-06	TMEM126B	TMEM126B
CCDC134	201.051	-2.51903	0.483985	2.29288e-08	1.17572e-06	CCDC134	CCDC134
TAMM41	228.199	-2.05626	0.397612	2.31626e-08	1.18394e-06	TAMM41	TAMM41
HOOK3	1554.14	-1.53381	0.299281	2.3456e-08	1.19514e-06	HOOK3	HOOK3
PRKD3	811.657	1.29125	0.263754	2.43975e-08	1.2392e-06	PRKD3	PRKD3
INTS2	975.487	-1.7167	0.334068	2.47546e-08	1.25338e-06	INTS2	INTS2
TYW3	218.889	-1.49395	0.293314	2.55516e-08	1.28968e-06	TYW3	TYW3
TMEM120B	169.446	-1.34749	0.265507	2.61392e-08	1.31111e-06	TMEM120B	TMEM120B
EPB41L3	642.195	3.02535	0.632462	2.6065e-08	1.31111e-06	EPB41L3	EPB41L3
JAKMIP2	977.517	1.82431	0.37636	2.62684e-08	1.3135e-06	JAKMIP2	JAKMIP2
CUL4B	791.97	1.20865	0.247846	2.64262e-08	1.3173e-06	CUL4B	CUL4B
RPRD1B	438.085	-1.40817	0.277333	2.73419e-08	1.35874e-06	RPRD1B	RPRD1B
CISD2	528.668	-2.25622	0.438524	2.82188e-08	1.3898e-06	CISD2	CISD2
SDHAF4	899.404	-3.13824	0.601697	2.81474e-08	1.3898e-06	SDHAF4	SDHAF4
NFIB	2731.56	-1.7138	0.335762	2.82574e-08	1.3898e-06	NFIB	NFIB
GDF10	664.065	2.56998	0.53924	2.83122e-08	1.3898e-06	GDF10	GDF10
DPH6	146.198	-1.46242	0.288705	2.868e-08	1.40358e-06	DPH6	DPH6
ATP5F1E	2475.2	-2.154	0.41956	2.91559e-08	1.42254e-06	ATP5F1E	ATP5F1E
CSPP1	7305.06	-2.89312	0.557876	2.97209e-08	1.44573e-06	CSPP1	CSPP1
PTPN4	1285.56	-1.73829	0.341652	3.01548e-08	1.45428e-06	PTPN4	PTPN4
ABHD18	344.994	-2.5151e-05	0.00144278	3.01676e-08	1.45428e-06	ABHD18	ABHD18
SPIDR	1717.66	-2.25827	0.43986	3.00995e-08	1.45428e-06	SPIDR	SPIDR
GTF2H3	472.35	-1.47335	0.291105	3.07489e-08	1.47788e-06	GTF2H3	GTF2H3
UBQLN1	1976.52	-1.23313	0.244707	3.22353e-08	1.54471e-06	UBQLN1	UBQLN1
OGN	291.319	3.18567	0.674672	3.24981e-08	1.55268e-06	OGN	OGN
RPS21	13115.3	-1.01797e-05	0.00144271	3.32572e-08	1.58424e-06	RPS21	RPS21
DSC3	94.785	5.47875	1.0901	3.40946e-08	1.61934e-06	DSC3	DSC3
PIGZ	40.6895	3.30035	0.647808	3.49393e-08	1.65458e-06	PIGZ	PIGZ
SPG21	1380.79	-1.62317	0.320978	3.50873e-08	1.65672e-06	SPG21	SPG21
TLCD5	107.151	-1.17315	0.235251	3.52297e-08	1.65858e-06	TLCD5	TLCD5
AP2M1	1408.84	1.2378	0.256589	3.59222e-08	1.68625e-06	AP2M1	AP2M1
H4C2	2948.45	-2.45157	0.479073	3.75105e-08	1.75569e-06	H4C2	H4C2
LINC01834	417.789	-7.01147e-06	0.0014427	3.7731e-08	1.76089e-06	LINC01834	LINC01834
UBE2D1	104.039	1.19641	0.245923	3.81873e-08	1.77704e-06	UBE2D1	UBE2D1
IGSF11	421.552	2.82111	0.597478	3.94724e-08	1.83154e-06	IGSF11	IGSF11
SMIM27	217.963	-2.85739	0.55874	4.22652e-08	1.9555e-06	SMIM27	SMIM27
SMARCC1	1846.19	-2.29354e-05	0.00144276	4.24053e-08	1.95635e-06	SMARCC1	SMARCC1
S100A16	518.48	2.12179	0.450958	4.2582e-08	1.9589e-06	S100A16	S100A16
TCEAL3	446.041	2.84837	0.613616	4.27544e-08	1.96122e-06	TCEAL3	TCEAL3
CHCHD7	262.922	1.6777	0.354013	4.31171e-08	1.97224e-06	CHCHD7	CHCHD7
SDF4	1040.3	1.59792	0.335899	4.36661e-08	1.99169e-06	SDF4	SDF4
GJA1	11142	2.66278	0.573068	4.51262e-08	2.05248e-06	GJA1	GJA1
TMEM258	523.964	-2.30769	0.456435	4.63682e-08	2.10303e-06	TMEM258	TMEM258
CLUAP1	1111.44	-1.31316	0.263925	4.68006e-08	2.11668e-06	CLUAP1	CLUAP1
DIABLO	738.284	-1.34692	0.271017	4.7484e-08	2.14157e-06	DIABLO	DIABLO
MARCKS	968.408	1.9684	0.418217	4.86335e-08	2.18432e-06	MARCKS	MARCKS
PUS7	397.223	-1.91636	0.381884	4.87033e-08	2.18432e-06	PUS7	PUS7
TENT2	828.226	-1.64738	0.329931	4.9072e-08	2.18814e-06	TENT2	TENT2
CA2	726.517	2.4299	0.520768	4.92455e-08	2.18814e-06	CA2	CA2
STAM	750.77	-1.6512	0.330696	4.93321e-08	2.18814e-06	STAM	STAM
SMARCE1	635.619	1.2794	0.26869	4.89872e-08	2.18814e-06	SMARCE1	SMARCE1
GOPC	242.117	1.69491	0.357634	4.955e-08	2.19177e-06	GOPC	GOPC
B3GALT1	107.683	2.97898	0.647843	5.25627e-08	2.31866e-06	B3GALT1	B3GALT1
FMC1	1461.8	-2.71978	0.537339	5.33813e-08	2.33558e-06	FMC1	FMC1
GSTK1	1236.92	-1.98832	0.397211	5.32784e-08	2.33558e-06	GSTK1	GSTK1
SCYL2	921.046	-1.45444	0.293246	5.32185e-08	2.33558e-06	SCYL2	SCYL2
RPS3	3554.75	-2.77962	0.548837	5.3783e-08	2.34677e-06	RPS3	RPS3
DHX34	497.152	-2.25638	0.449266	5.47078e-08	2.38068e-06	DHX34	DHX34
NARS2	694.042	-2.23727	0.446427	5.69008e-08	2.46943e-06	NARS2	NARS2
RPS3AP6	106.112	-3.36122	0.661124	5.82376e-08	2.51513e-06	RPS3AP6	RPS3AP6
HTATSF1	996.372	1.67745	0.35854	5.82661e-08	2.51513e-06	HTATSF1	HTATSF1
USP30	220.797	-0.966454	0.197408	5.98113e-08	2.57493e-06	USP30	USP30
ATP5MG	3638.73	-2.56768	0.510982	6.07446e-08	2.60813e-06	ATP5MG	ATP5MG
RLBP1	46.3502	4.27856	0.874709	6.09247e-08	2.60891e-06	RLBP1	RLBP1
ADAMTS17	935.759	-3.33335	0.656243	6.29645e-08	2.6891e-06	ADAMTS17	ADAMTS17
AP4E1	352.285	-1.82974	0.369625	6.43319e-08	2.74023e-06	AP4E1	AP4E1
ZMYM5	387.577	-1.53767	0.312473	6.53859e-08	2.77778e-06	ZMYM5	ZMYM5
ZNF430	527.729	-1.26285e-05	0.00144272	6.5696e-08	2.78361e-06	ZNF430	ZNF430
TMEM128	485.547	-2.12585	0.427856	6.68523e-08	2.82517e-06	TMEM128	TMEM128
GRK4	167.252	-1.8009	0.364357	6.75628e-08	2.84043e-06	GRK4	GRK4
SUN2	588.198	2.24113	0.484111	6.75662e-08	2.84043e-06	SUN2	SUN2
FHIT	116.697	-3.12977	0.621032	7.16901e-08	3.00594e-06	FHIT	FHIT
BANP	386.664	-2.19481	0.442498	7.21654e-08	3.0102e-06	BANP	BANP
DEPDC5	331.37	-1.61315	0.328052	7.20439e-08	3.0102e-06	DEPDC5	DEPDC5
EPHA7	407.261	2.84841	0.63138	7.28452e-08	3.0307e-06	EPHA7	EPHA7
RPL36	820.064	-1.5732e-05	0.00144273	7.32822e-08	3.04102e-06	RPL36	RPL36
NUBPL	248.857	-2.08884	0.42243	7.66531e-08	3.17273e-06	NUBPL	NUBPL
LAMA2	6885.64	3.23857	0.708741	7.69939e-08	3.17866e-06	LAMA2	LAMA2
SMOX	917.472	2.40986	0.527316	7.76181e-08	3.19624e-06	SMOX	SMOX
BRAF	614.394	-1.0687	0.22055	7.83973e-08	3.22009e-06	BRAF	BRAF
C12orf57	2535.46	-2.58875	0.520786	7.88582e-08	3.23078e-06	C12orf57	C12orf57
PCSK5	542.037	-2.34055	0.472928	8.18515e-08	3.3449e-06	PCSK5	PCSK5
EML1	875.464	-1.26598	0.260736	8.33789e-08	3.39869e-06	EML1	EML1
KBTBD12	61.8612	4.11804	0.870133	8.96835e-08	3.64645e-06	KBTBD12	KBTBD12
SHPRH	1824.9	-1.52124	0.312963	9.07316e-08	3.67977e-06	SHPRH	SHPRH
HACD4	345.201	-1.60324e-05	0.00144273	9.10593e-08	3.68378e-06	HACD4	HACD4
C1orf50	234.331	-1.88781	0.386587	9.16057e-08	3.6966e-06	C1orf50	C1orf50
SPATA45	20.293	-2.52512	0.515185	9.26123e-08	3.71858e-06	SPATA45	SPATA45
MTA3	778.602	-1.04072	0.216103	9.23952e-08	3.71858e-06	MTA3	MTA3
CCDC91	1420.25	-1.80727e-05	0.00144274	9.38771e-08	3.75999e-06	CCDC91	CCDC91
CENPX	419.68	-1.43378e-05	0.00144272	9.44546e-08	3.77373e-06	CENPX	CENPX
SFMBT1	478.458	-1.68992	0.347271	9.60285e-08	3.82711e-06	SFMBT1	SFMBT1
FANCC	166.407	-1.49389	0.308802	9.75717e-08	3.87902e-06	FANCC	FANCC
CRYZL1	740.933	-1.4418	0.298277	9.93411e-08	3.93963e-06	CRYZL1	CRYZL1
ZNF426	497.147	-1.80583	0.371326	1.01494e-07	4.01513e-06	ZNF426	ZNF426
ATP2B2	980.779	4.06269	0.932358	1.04674e-07	4.13076e-06	ATP2B2	ATP2B2
TMEM14B	448.257	-2.49101	0.507939	1.0745e-07	4.22996e-06	TMEM14B	TMEM14B
GTPBP10	248.714	-1.55638	0.323174	1.08503e-07	4.26099e-06	GTPBP10	GTPBP10
VAMP5	1689.18	-1.10966e-05	0.00144271	1.12032e-07	4.38887e-06	VAMP5	VAMP5
CHCHD5	537.169	-1.67142	0.346591	1.14988e-07	4.48287e-06	CHCHD5	CHCHD5
TOMM6	262.279	-2.12235	0.43706	1.14976e-07	4.48287e-06	TOMM6	TOMM6
MAP3K1	666.873	-1.72855	0.357796	1.1564e-07	4.49737e-06	MAP3K1	MAP3K1
VPS35L	1823.01	-1.08926	0.228152	1.1691e-07	4.53583e-06	VPS35L	VPS35L
BLOC1S1	2966.43	-2.43677	0.498928	1.18683e-07	4.59353e-06	BLOC1S1	BLOC1S1
PPP1R13B	621.094	-1.52549	0.317644	1.2041e-07	4.64923e-06	PPP1R13B	PPP1R13B
MEF2C	436.341	1.63919	0.359841	1.23956e-07	4.77468e-06	MEF2C	MEF2C
ENGASE	289.358	-2.06767	0.426895	1.25056e-07	4.80555e-06	ENGASE	ENGASE
CLIC6	171.31	3.35404	0.754656	1.25366e-07	4.806e-06	CLIC6	CLIC6
UIMC1	1329.47	-2.49001	0.510774	1.27568e-07	4.8788e-06	UIMC1	UIMC1
LMOD1	148.089	3.47724	0.786337	1.28921e-07	4.91886e-06	LMOD1	LMOD1
LIN7B	117.084	-2.25804	0.465804	1.29683e-07	4.93622e-06	LIN7B	LIN7B
ELMOD3	218.824	-1.28977	0.270808	1.32706e-07	5.03529e-06	ELMOD3	ELMOD3
HMBOX1	921.634	-1.3955	0.29237	1.32911e-07	5.03529e-06	HMBOX1	HMBOX1
PINLYP	240.012	-2.31724	0.478061	1.33371e-07	5.04086e-06	PINLYP	PINLYP
PPIL3	583.024	-2.30141	0.47497	1.35164e-07	5.09667e-06	PPIL3	PPIL3
CD99	1671.86	1.12192	0.246713	1.39467e-07	5.24664e-06	CD99	CD99
CDK14	1154.99	-1.26546	0.26671	1.41784e-07	5.30899e-06	CDK14	CDK14
ST8SIA1	482.367	-1.87048	0.3897	1.41784e-07	5.30899e-06	ST8SIA1	ST8SIA1
GDI1	2607.82	1.28447	0.283925	1.44981e-07	5.41609e-06	GDI1	GDI1
TAPT1-AS1	623.344	-3.05098	0.62332	1.45677e-07	5.42949e-06	TAPT1-AS1	TAPT1-AS1
RABGEF1	491.171	-1.00073	0.212684	1.47543e-07	5.48635e-06	RABGEF1	RABGEF1
DNAJC16	910.467	-1.42944	0.300921	1.49147e-07	5.50783e-06	DNAJC16	DNAJC16
ATP5IF1	2039.02	-2.12559	0.443215	1.48851e-07	5.50783e-06	ATP5IF1	ATP5IF1
POLR2G	877.514	-1.98749	0.414312	1.48607e-07	5.50783e-06	POLR2G	POLR2G
OSTC	930.503	-2.41009	0.49878	1.51219e-07	5.57157e-06	OSTC	OSTC
H4C6	12165.6	-4.74392	0.946175	1.59015e-07	5.84544e-06	H4C6	H4C6
ZNF717	109.07	-1.44838	0.305517	1.62053e-07	5.93005e-06	ZNF717	ZNF717
MTRF1	327.278	-2.45096	0.508417	1.61748e-07	5.93005e-06	MTRF1	MTRF1
PSEN1	972.567	-1.42137	0.300983	1.74158e-07	6.34415e-06	PSEN1	PSEN1
TJP1	3770.66	1.54413	0.34632	1.73887e-07	6.34415e-06	TJP1	TJP1
KRIT1	1285.73	-1.36846	0.290464	1.76807e-07	6.42613e-06	KRIT1	KRIT1
WDR74	1900.42	-1.05547e-05	0.00144271	1.79002e-07	6.49123e-06	WDR74	WDR74
RNF121	172.968	-1.25456	0.267145	1.82836e-07	6.61536e-06	RNF121	RNF121
ZNF84	548.671	-1.29829	0.277288	1.91405e-07	6.90991e-06	ZNF84	ZNF84
GASK1B	2148.38	1.5819	0.356759	1.92123e-07	6.92029e-06	GASK1B	GASK1B
DLEC1	961.672	-2.31178	0.484712	1.98443e-07	7.132e-06	DLEC1	DLEC1
SLU7	696.587	1.03393	0.231018	2.01442e-07	7.20225e-06	SLU7	SLU7
TMEM74	560.693	3.068	0.713899	2.01685e-07	7.20225e-06	TMEM74	TMEM74
BABAM1	562.323	-1.50609	0.320604	2.0174e-07	7.20225e-06	BABAM1	BABAM1
TAF4B	139.246	-1.8699	0.396912	2.03207e-07	7.23859e-06	TAF4B	TAF4B
STAMBPL1	1171.66	-2.03922	0.430615	2.04348e-07	7.26317e-06	STAMBPL1	STAMBPL1
BSDC1	276.159	1.25063	0.278662	2.05385e-07	7.26968e-06	BSDC1	BSDC1
ZNF141	178.42	-1.25311	0.26871	2.05435e-07	7.26968e-06	ZNF141	ZNF141
RAD9B	120.538	-2.58681	0.541431	2.06791e-07	7.30163e-06	RAD9B	RAD9B
SDHAF3	1059.07	-2.53096	0.530129	2.1244e-07	7.46835e-06	SDHAF3	SDHAF3
CANT1	315.304	1.56154	0.351577	2.12162e-07	7.46835e-06	CANT1	CANT1
LOC100420869	15.3917	-5.39237e-06	0.0014427	2.1557e-07	7.56185e-06	LOC100420869	LOC100420869
NDUFAF5	444.107	-2.34936	0.49571	2.31977e-07	8.10657e-06	NDUFAF5	NDUFAF5
ATP6AP1	887.738	1.27237	0.287032	2.32106e-07	8.10657e-06	ATP6AP1	ATP6AP1
ALG8	459.457	-2.59162e-05	0.00144278	2.32692e-07	8.10948e-06	ALG8	ALG8
AKAP12	1606.68	4.26742	1.03775	2.37362e-07	8.25434e-06	AKAP12	AKAP12
INTU	2790.9	-2.03154	0.431826	2.40497e-07	8.34537e-06	INTU	INTU
PFDN4	209.332	-2.78483	0.585127	2.47042e-07	8.55404e-06	PFDN4	PFDN4
ATP5PF	155.095	-1.70696e-05	0.00144273	2.5519e-07	8.81721e-06	ATP5PF	ATP5PF
PREP	338.987	1.60304	0.367278	2.86495e-07	9.87764e-06	PREP	PREP
IVNS1ABP	1291.42	1.84105	0.426244	2.89998e-07	9.96682e-06	IVNS1ABP	IVNS1ABP
LRRC36	225.729	-2.26734	0.610233	2.9032e-07	9.96682e-06	LRRC36	LRRC36
TMEM106C	3779.74	-3.13455	0.658397	2.91234e-07	9.97694e-06	TMEM106C	TMEM106C
DYRK1A	1663.45	-1.1966	0.260522	2.92707e-07	1.00061e-05	DYRK1A	DYRK1A
SELENOI	445.696	-1.57599	0.34117	2.96492e-07	1.0114e-05	SELENOI	SELENOI
MINCR	101.092	-1.82917	0.39523	2.97253e-07	1.01185e-05	MINCR	MINCR
MVB12B	629.689	-1.63263	0.353195	3.0516e-07	1.03575e-05	MVB12B	MVB12B
RAB6A	1858.91	-1.274	0.277497	3.05561e-07	1.03575e-05	RAB6A	RAB6A
UBA6-DT	64.4013	-1.51659	0.332169	3.09422e-07	1.04664e-05	UBA6-DT	UBA6-DT
H4C8	2611.85	-2.31024	0.494168	3.15562e-07	1.06517e-05	H4C8	H4C8
APLN	109.862	3.18098	0.725777	3.2634e-07	1.09925e-05	APLN	APLN
MED28	1287.93	-1.95395	0.421893	3.33419e-07	1.1207e-05	MED28	MED28
GTF2I	915.75	-1.93142	0.417188	3.34102e-07	1.1207e-05	GTF2I	GTF2I
RPS3A	15903.6	-3.07119	0.651539	3.35497e-07	1.12304e-05	RPS3A	RPS3A
PDE6B	329.107	-1.83631	0.398276	3.43169e-07	1.14634e-05	PDE6B	PDE6B
CHKB-DT	41.5848	-2.43102	0.523658	3.45074e-07	1.15032e-05	CHKB-DT	CHKB-DT
PRDM2	1632.49	-0.832558	0.184097	3.46344e-07	1.15217e-05	PRDM2	PRDM2
PUS10	151.171	-1.1019	0.243297	3.51391e-07	1.16655e-05	PUS10	PUS10
GABRA2	154.431	5.7356	1.35882	3.53415e-07	1.17085e-05	GABRA2	GABRA2
H2AW	871.667	-2.66762	0.570655	3.65181e-07	1.20735e-05	H2AW	H2AW
IGF2BP2	92.3877	2.80021	0.629319	3.68459e-07	1.21569e-05	IGF2BP2	IGF2BP2
TMEM115	188.441	1.58018	0.365652	3.73087e-07	1.22593e-05	TMEM115	TMEM115
GALK2	890.462	-2.19145	0.473426	3.72881e-07	1.22593e-05	GALK2	GALK2
RBL1	254.058	-1.7233	0.376043	3.74642e-07	1.22854e-05	RBL1	RBL1
MRPS35	954.766	-1.98183	0.430138	3.76505e-07	1.23214e-05	MRPS35	MRPS35
DGUOK	853.733	-1.52902	0.335068	3.83758e-07	1.25332e-05	DGUOK	DGUOK
MAGI3	730.616	1.39242	0.324	3.89145e-07	1.26835e-05	MAGI3	MAGI3
CTDNEP1	154.515	1.55983	0.362751	3.92077e-07	1.27532e-05	CTDNEP1	CTDNEP1
ARFGEF3	290.564	2.44627	0.578892	4.12567e-07	1.33784e-05	ARFGEF3	ARFGEF3
MINDY4	899.112	-1.69259	0.370943	4.12959e-07	1.33784e-05	MINDY4	MINDY4
HINFP	249.061	-1.46644	0.323005	4.22948e-07	1.36745e-05	HINFP	HINFP
CCSER2	1899.66	-1.44342	0.318213	4.24109e-07	1.36845e-05	CCSER2	CCSER2
FXYD1	275.711	2.58676	0.613627	4.27456e-07	1.37374e-05	FXYD1	FXYD1
BCAM	390.751	1.6081	0.376312	4.27099e-07	1.37374e-05	BCAM	BCAM
BVES	121.35	2.51673	0.58723	4.33831e-07	1.39146e-05	BVES	BVES
DCBLD2	515.38	1.93555	0.458309	4.45656e-07	1.42654e-05	DCBLD2	DCBLD2
CALB1	233.362	6.60305	1.60722	4.5301e-07	1.44434e-05	CALB1	CALB1
DDX24	2129.69	0.981144	0.228051	4.52922e-07	1.44434e-05	DDX24	DDX24
PDZD8	1239.73	1.43898	0.33736	4.5529e-07	1.44874e-05	PDZD8	PDZD8
NUDT10	84.0762	2.12207	0.497501	4.64456e-07	1.47499e-05	NUDT10	NUDT10
SCN1A	120.428	2.91432	0.70135	4.76511e-07	1.50785e-05	SCN1A	SCN1A
DENND6A	383.7	-1.10532	0.246885	4.76677e-07	1.50785e-05	DENND6A	DENND6A
COMMD1	848.058	-1.86841	0.41103	4.78098e-07	1.50938e-05	COMMD1	COMMD1
PCGF6	75.7128	-1.92624	0.423448	4.79514e-07	1.51089e-05	PCGF6	PCGF6
ERMARD	709.746	-1.86719	0.411048	4.8775e-07	1.53085e-05	ERMARD	ERMARD
TMEM62	523.094	-1.76148	0.3887	4.8739e-07	1.53085e-05	TMEM62	TMEM62
ARHGAP32	2222.44	-2.03774	0.447502	5.00833e-07	1.56886e-05	ARHGAP32	ARHGAP32
TADA2A	563.962	-1.35868	0.302614	5.12105e-07	1.60105e-05	TADA2A	TADA2A
RNF169	417.516	-1.29211	0.288823	5.14475e-07	1.60534e-05	RNF169	RNF169
LOC100507053	32.4761	-1.23737e-05	0.00144271	5.24323e-07	1.62976e-05	LOC100507053	LOC100507053
CCT6P3	25.7145	-2.6367	0.578087	5.23982e-07	1.62976e-05	CCT6P3	CCT6P3
RPL28	535.998	-1.24821	0.279481	5.27111e-07	1.63526e-05	RPL28	RPL28
SLC25A16	1261.23	-2.5876	0.56395	5.35661e-07	1.65859e-05	SLC25A16	SLC25A16
ORC5	517.535	-2.02003	0.44548	5.42101e-07	1.67531e-05	ORC5	ORC5
EXOC6B	2811.7	-1.56438e-05	0.00144273	5.47056e-07	1.68739e-05	EXOC6B	EXOC6B
MIGA1	542.498	-1.57417	0.35065	5.48457e-07	1.68847e-05	MIGA1	MIGA1
SCAF8	2739.19	-0.665199	0.150992	5.5267e-07	1.6982e-05	SCAF8	SCAF8
H3C11	1648.29	-2.23509	0.491236	5.54534e-07	1.70068e-05	H3C11	H3C11
TRIM69	116.459	-2.64884	0.577909	5.72686e-07	1.75301e-05	TRIM69	TRIM69
PKD2	871.793	-1.40758	0.315695	5.79817e-07	1.77147e-05	PKD2	PKD2
PTPRK	1043.56	0.876008	0.205753	5.86016e-07	1.78702e-05	PTPRK	PTPRK
H1-0	876.709	2.24995	0.547054	5.87195e-07	1.78723e-05	H1-0	H1-0
MOAP1	192.146	1.29582	0.306218	5.94886e-07	1.80722e-05	MOAP1	MOAP1
H2AC6	3243.35	-1.36484e-05	0.00144272	6.05038e-07	1.8346e-05	H2AC6	H2AC6
ELF2	1865.9	-2.22023	0.490621	6.17653e-07	1.86888e-05	ELF2	ELF2
FXN	60.3807	-1.94315e-05	0.00144274	6.19826e-07	1.86888e-05	FXN	FXN
ZNF556	50.8957	2.28138	0.523193	6.19757e-07	1.86888e-05	ZNF556	ZNF556
RPL34	2260.74	-1.16284e-05	0.00144271	6.31117e-07	1.89937e-05	RPL34	RPL34
MRFAP1	1154.5	1.52134	0.365154	6.33426e-07	1.90276e-05	MRFAP1	MRFAP1
SEPTIN10	738.827	-1.66696	0.373274	6.44713e-07	1.93306e-05	SEPTIN10	SEPTIN10
CDK7	302.053	-1.66528	0.373595	6.52311e-07	1.95132e-05	CDK7	CDK7
ARFGEF2	804.423	-1.20271	0.272221	6.53226e-07	1.95132e-05	ARFGEF2	ARFGEF2
ZBTB16	488.149	2.66927	0.654474	6.57698e-07	1.96104e-05	ZBTB16	ZBTB16
NUP107	824.6	-1.33539	0.301088	6.87588e-07	2.04637e-05	NUP107	NUP107
CLTB	283.926	2.03903	0.493977	6.97315e-07	2.07149e-05	CLTB	CLTB
MRPL33	1879	-2.35828	0.522875	7.02422e-07	2.08282e-05	MRPL33	MRPL33
PET100	3664.98	-2.92336	0.641187	7.05578e-07	2.08833e-05	PET100	PET100
TIMM10	146.907	-1.4292e-05	0.00144272	7.11352e-07	2.10156e-05	TIMM10	TIMM10
ROBO2	240.922	3.04285	0.754938	7.16338e-07	2.11241e-05	ROBO2	ROBO2
CNBD2	73.2638	-2.93897	0.647232	7.17689e-07	2.11253e-05	CNBD2	CNBD2
PRKAA2	162.698	1.31687	0.31401	7.30605e-07	2.14155e-05	PRKAA2	PRKAA2
FYN	1184	1.49124	0.360105	7.31916e-07	2.14155e-05	FYN	FYN
ACTR6	504.809	-1.946	0.435916	7.29159e-07	2.14155e-05	ACTR6	ACTR6
N4BP2L2	4680.21	-2.13684	0.477068	7.32872e-07	2.14155e-05	N4BP2L2	N4BP2L2
MSH3	997.97	-1.31517	0.29871	7.36571e-07	2.14756e-05	MSH3	MSH3
NDUFA12	1707.29	-1.87605	0.419054	7.37594e-07	2.14756e-05	NDUFA12	NDUFA12
PPP2R1B	463.79	-1.25622	0.285685	7.41356e-07	2.15073e-05	PPP2R1B	PPP2R1B
TESC	50.6879	2.63445	0.613345	7.40335e-07	2.15073e-05	TESC	TESC
LOC102724788	80.3698	3.987	0.956288	7.43316e-07	2.15254e-05	LOC102724788	LOC102724788
H4C1	561.659	-2.64583	0.5851	7.47492e-07	2.16075e-05	H4C1	H4C1
GRIK1	982.817	3.86106	0.996194	7.49322e-07	2.16216e-05	GRIK1	GRIK1
CNOT6	765.721	-1.17119	0.26715	7.5519e-07	2.17519e-05	CNOT6	CNOT6
DCP2	866.888	-1.57712	0.355378	7.59066e-07	2.18245e-05	DCP2	DCP2
F3	1003.11	2.5135	0.624762	7.67555e-07	2.20292e-05	F3	F3
TVP23C	237.428	-2.12145	0.474997	7.71766e-07	2.21107e-05	TVP23C	TVP23C
NAPEPLD	707.894	-1.67643e-05	0.00144273	7.81184e-07	2.23407e-05	NAPEPLD	NAPEPLD
MPST	273.301	1.47328	0.357118	7.83641e-07	2.23713e-05	MPST	MPST
PHF7	86.9513	-2.20378	0.493237	7.88756e-07	2.24377e-05	PHF7	PHF7
DDHD2	899.513	-1.29061	0.294486	7.87621e-07	2.24377e-05	DDHD2	DDHD2
SNHG32	1082.56	-1.57541	0.357171	7.92921e-07	2.25164e-05	SNHG32	SNHG32
B4GALT6	410.127	-1.6101	0.365039	7.9992e-07	2.26752e-05	B4GALT6	B4GALT6
ACSBG1	349.308	3.93305	1.00802	8.07733e-07	2.28564e-05	ACSBG1	ACSBG1
WARS2-AS1	49.0922	-2.08541	0.470007	8.15129e-07	2.30252e-05	WARS2-AS1	WARS2-AS1
MAGEF1	425.644	1.23453	0.296856	8.32861e-07	2.34439e-05	MAGEF1	MAGEF1
ZNRD1ASP	186.647	-1.43197	0.326295	8.32515e-07	2.34439e-05	ZNRD1ASP	ZNRD1ASP
GNA13	1492.87	1.52316	0.369681	8.38028e-07	2.35481e-05	GNA13	GNA13
ILKAP	929.719	-1.85858	0.420005	8.41101e-07	2.35933e-05	ILKAP	ILKAP
DAB2	971.269	2.11657	0.52268	8.47857e-07	2.37415e-05	DAB2	DAB2
SYT9	501.452	-1.56588	0.356171	8.50523e-07	2.37748e-05	SYT9	SYT9
GANC	389.112	-1.27958	0.293876	8.59418e-07	2.39818e-05	GANC	GANC
NAA38	1478.31	-2.15391	0.484314	8.61728e-07	2.40046e-05	NAA38	NAA38
POP5	362.115	-1.68093	0.382386	8.72081e-07	2.42511e-05	POP5	POP5
H2BC8	770.378	-2.5682	0.573298	8.80925e-07	2.44548e-05	H2BC8	H2BC8
ALX1	38.1813	3.92054	0.917221	8.8895e-07	2.46351e-05	ALX1	ALX1
PRELID3A	48.0585	-2.02672	0.459865	8.97908e-07	2.48406e-05	PRELID3A	PRELID3A
CCSAP	138.134	1.23649	0.298902	9.0932e-07	2.51131e-05	CCSAP	CCSAP
STK3	1304.62	-2.30172	0.517642	9.17273e-07	2.52894e-05	STK3	STK3
RIC3	311.471	-1.84657	0.419133	9.22094e-07	2.53408e-05	RIC3	RIC3
UBE2G1	291.896	-1.41007	0.323271	9.22286e-07	2.53408e-05	UBE2G1	UBE2G1
TNKS2-DT	76.4608	-1.26524e-05	0.00144272	9.28673e-07	2.54728e-05	TNKS2-DT	TNKS2-DT
CHURC1	1153.81	-1.80957	0.411437	9.31264e-07	2.55005e-05	CHURC1	CHURC1
NDUFA11	4416.29	-2.41621	0.54247	9.3436e-07	2.55418e-05	NDUFA11	NDUFA11
PLEKHG4	163.457	2.78647	0.696605	9.40332e-07	2.56615e-05	PLEKHG4	PLEKHG4
EZH2	422.05	-1.68234	0.384238	9.44407e-07	2.57291e-05	EZH2	EZH2
NDUFB3	402.094	-2.41551	0.543547	9.65568e-07	2.62612e-05	NDUFB3	NDUFB3
EPHA6	317.187	3.5517	0.926672	9.72349e-07	2.6401e-05	EPHA6	EPHA6
ELOB	140.499	-1.49866	0.344864	9.92074e-07	2.68912e-05	ELOB	ELOB
LASP1	689.304	2.25964	0.566804	1.00169e-06	2.71063e-05	LASP1	LASP1
MEMO1	48.3677	-1.84385	0.423235	1.01338e-06	2.73766e-05	MEMO1	MEMO1
ZKSCAN1	682.776	-1.19632	0.277365	1.03071e-06	2.7793e-05	ZKSCAN1	ZKSCAN1
SEC11C	1388.02	-2.21656	0.502179	1.03225e-06	2.7793e-05	SEC11C	SEC11C
RHEB	235.907	-1.36581	0.315831	1.03529e-06	2.78283e-05	RHEB	RHEB
MRPS21	828.127	-1.89125	0.432328	1.07261e-06	2.87357e-05	MRPS21	MRPS21
GJC1	175.859	1.83118	0.449727	1.071e-06	2.87357e-05	GJC1	GJC1
HACD2	275.209	1.44598	0.355204	1.08247e-06	2.89034e-05	HACD2	HACD2
FAM13B	1721.22	-1.89465	0.433282	1.08138e-06	2.89034e-05	FAM13B	FAM13B
CCND3	264.367	1.8912	0.468188	1.09384e-06	2.91588e-05	CCND3	CCND3
MMGT1	179.827	1.21076	0.294957	1.11242e-06	2.96051e-05	MMGT1	MMGT1
H2AX	738.06	-2.14239	0.488495	1.13791e-06	3.02191e-05	H2AX	H2AX
WDR45B	192.413	1.45455	0.358319	1.13925e-06	3.02191e-05	WDR45B	WDR45B
PTH1R	83.6677	2.93512	0.729444	1.18314e-06	3.13318e-05	PTH1R	PTH1R
ST20	246.708	-2.27399	0.518687	1.19317e-06	3.15352e-05	ST20	ST20
CSNK1D	858.934	1.61099	0.401448	1.19474e-06	3.15352e-05	CSNK1D	CSNK1D
ATP5ME	2723.05	-2.32064	0.529048	1.20542e-06	3.1765e-05	ATP5ME	ATP5ME
ZNF827	779.746	-1.4761	0.345026	1.23857e-06	3.25854e-05	ZNF827	ZNF827
NOL10	503.012	-1.21166	0.283762	1.27304e-06	3.34214e-05	NOL10	NOL10
UQCC2	1561.24	-1.10726e-05	0.00144271	1.2745e-06	3.34214e-05	UQCC2	UQCC2
RNF170	535.043	-1.83134	0.423028	1.27926e-06	3.34916e-05	RNF170	RNF170
IPO11	1063.68	-1.65747	0.384289	1.28576e-06	3.36072e-05	IPO11	IPO11
PTRHD1	918.81	-2.12283	0.487489	1.29333e-06	3.37503e-05	PTRHD1	PTRHD1
MRPL53	378.566	-1.48281	0.345559	1.30997e-06	3.41292e-05	MRPL53	MRPL53
SLC35D2	302.178	-1.70004	0.394711	1.32953e-06	3.45829e-05	SLC35D2	SLC35D2
ZFAS1	4073.09	-9.69637e-06	0.00144271	1.36252e-06	3.53839e-05	ZFAS1	ZFAS1
UMAD1	291.708	-1.54667	0.360771	1.36536e-06	3.54005e-05	UMAD1	UMAD1
H3C10	1338.96	-2.89103	0.655411	1.38246e-06	3.57862e-05	H3C10	H3C10
H2AC20	3557.03	-2.27716	0.523793	1.43075e-06	3.69768e-05	H2AC20	H2AC20
TMEM181	444.129	-1.78681	0.415489	1.43742e-06	3.70895e-05	TMEM181	TMEM181
GCLC	767.267	1.5666	0.394676	1.44389e-06	3.7197e-05	GCLC	GCLC
NDUFA13	4669.65	-1.81081	0.421239	1.45576e-06	3.74427e-05	NDUFA13	NDUFA13
UBAP2	1306.79	-1.59541e-05	0.00144273	1.4625e-06	3.74963e-05	UBAP2	UBAP2
FDX2	128.42	-1.22912	0.290077	1.46073e-06	3.74963e-05	FDX2	FDX2
RMC1	343.88	-1.45406	0.3417	1.48131e-06	3.79182e-05	RMC1	RMC1
GOLGA7B	200.996	3.32651	0.874901	1.48449e-06	3.79394e-05	GOLGA7B	GOLGA7B
MAPT	365.047	3.67057	0.977993	1.49735e-06	3.82074e-05	MAPT	MAPT
RFX8	86.4378	-2.30139	0.67791	1.51904e-06	3.86996e-05	RFX8	RFX8
RAB14	580.084	1.08667	0.271376	1.53617e-06	3.90125e-05	RAB14	RAB14
TDRD3	1593.67	-1.65104	0.386498	1.53529e-06	3.90125e-05	TDRD3	TDRD3
LRIG1	688.065	1.81391	0.461362	1.54386e-06	3.9146e-05	LRIG1	LRIG1
SHLD1	128.073	-2.4355	0.561891	1.56048e-06	3.95052e-05	SHLD1	SHLD1
OPA1	834.668	1.01124	0.252539	1.56999e-06	3.96533e-05	OPA1	OPA1
PTAR1	1478.4	-1.29301	0.305623	1.57126e-06	3.96533e-05	PTAR1	PTAR1
FAM171A2	120.589	3.16406	0.821502	1.58728e-06	3.99951e-05	FAM171A2	FAM171A2
EPHA5	187.103	4.71644	1.25623	1.62836e-06	4.09661e-05	EPHA5	EPHA5
NPM3	206.18	-1.8618	0.436037	1.65427e-06	4.15529e-05	NPM3	NPM3
CALCOCO2	947.089	1.35029	0.34189	1.66775e-06	4.18262e-05	CALCOCO2	CALCOCO2
NIPSNAP2	2734.49	-1.5996e-05	0.00144273	1.6723e-06	4.18751e-05	NIPSNAP2	NIPSNAP2
OSBPL1A	1197.83	-1.1106	0.264565	1.68363e-06	4.20934e-05	OSBPL1A	OSBPL1A
CRTC3-AS1	342.774	-2.95852	0.676526	1.69619e-06	4.22935e-05	CRTC3-AS1	CRTC3-AS1
FOXO4	143.843	2.29909	0.584999	1.69802e-06	4.22935e-05	FOXO4	FOXO4
PABIR2	161.232	0.913688	0.225591	1.69951e-06	4.22935e-05	PABIR2	PABIR2
SANBR	947.805	-2.17549	0.506366	1.71919e-06	4.27171e-05	SANBR	SANBR
NUCKS1	1422.52	1.39432	0.354024	1.75473e-06	4.34696e-05	NUCKS1	NUCKS1
FAHD1	92.6103	1.20521	0.300548	1.75488e-06	4.34696e-05	FAHD1	FAHD1
TMEM161B	431.313	-2.19366	0.511082	1.76341e-06	4.36138e-05	TMEM161B	TMEM161B
RPL10A	4184.27	-2.31475	0.538066	1.77373e-06	4.38019e-05	RPL10A	RPL10A
RNASEH2B	1007.3	-2.06896	0.484002	1.80787e-06	4.45085e-05	RNASEH2B	RNASEH2B
BHLHB9	100.493	1.35295	0.33812	1.80564e-06	4.45085e-05	BHLHB9	BHLHB9
COPZ1	592.53	-1.03159	0.248091	1.87056e-06	4.59815e-05	COPZ1	COPZ1
ZCWPW2	174.747	-2.55812	0.594292	1.88077e-06	4.61621e-05	ZCWPW2	ZCWPW2
MT2A	485.086	2.65991	0.704891	1.89635e-06	4.64736e-05	MT2A	MT2A
ANKH	226.729	1.38094	0.347081	1.90263e-06	4.65567e-05	ANKH	ANKH
CCDC66	1513.8	-2.03643	0.478287	1.92514e-06	4.70322e-05	CCDC66	CCDC66
RPL35A	2075.04	-2.17626	0.509979	1.92791e-06	4.70322e-05	RPL35A	RPL35A
H3C13	239.181	-1.02064e-05	0.00144271	1.95165e-06	4.75394e-05	H3C13	H3C13
ZNF626	307.964	-1.45953e-05	0.00144272	1.97287e-06	4.79836e-05	ZNF626	ZNF626
GCLM	565.573	-2.01523	0.474437	1.99127e-06	4.83581e-05	GCLM	GCLM
HPS5	1619.56	-2.03783	0.478784	2.03277e-06	4.91435e-05	HPS5	HPS5
BRAP	499.446	-0.796153	0.193338	2.03184e-06	4.91435e-05	BRAP	BRAP
TUBGCP5	621.008	-1.63891e-05	0.00144273	2.0325e-06	4.91435e-05	TUBGCP5	TUBGCP5
H3C12	635.739	-1.91183	0.6893	2.05364e-06	4.95738e-05	H3C12	H3C12
MRS2	518.763	-1.61879	0.385611	2.0684e-06	4.98553e-05	MRS2	MRS2
UBE2W	274.782	-1.43602e-05	0.00144272	2.11185e-06	5.08264e-05	UBE2W	UBE2W
CCDC7	213.028	-2.60184	0.607265	2.13407e-06	5.12845e-05	CCDC7	CCDC7
RPS6KC1	1154.2	-1.14426	0.276201	2.1573e-06	5.17655e-05	RPS6KC1	RPS6KC1
RPS14	33903.7	-9.95697e-06	0.00144271	2.16328e-06	5.18319e-05	RPS14	RPS14
PLPP7	62.3631	1.55568	0.382868	2.17555e-06	5.20483e-05	PLPP7	PLPP7
CHMP3	307.938	1.67638	0.435533	2.18343e-06	5.21593e-05	CHMP3	CHMP3
SYTL3	429.746	-1.75804	0.418204	2.18745e-06	5.21779e-05	SYTL3	SYTL3
MAPK1IP1L	488.037	2.36403	0.628176	2.22352e-06	5.29599e-05	MAPK1IP1L	MAPK1IP1L
NAPB	132.512	-1.7117e-05	0.00144273	2.24196e-06	5.33202e-05	NAPB	NAPB
LINC02453	80.791	-2.88036	0.671517	2.25212e-06	5.34828e-05	LINC02453	LINC02453
MNAT1	1240.46	-2.14464	0.506865	2.26128e-06	5.36213e-05	MNAT1	MNAT1
RAB11FIP1	329.107	-2.40664	0.566129	2.26654e-06	5.3667e-05	RAB11FIP1	RAB11FIP1
PRKAR1A	1474.22	1.41275	0.36525	2.28274e-06	5.39712e-05	PRKAR1A	PRKAR1A
MORC3	1879.41	-1.83305	0.43663	2.28827e-06	5.40227e-05	MORC3	MORC3
TIA1	1559.48	-1.28919	0.311415	2.33379e-06	5.50166e-05	TIA1	TIA1
LAMTOR3	477.493	-1.75696	0.420194	2.35226e-06	5.53024e-05	LAMTOR3	LAMTOR3
NRK	41.1686	5.42987	1.2546	2.35278e-06	5.53024e-05	NRK	NRK
PTS	380.993	-1.14738e-05	0.00144271	2.36707e-06	5.55572e-05	PTS	PTS
RSRC1	464.595	-1.34217e-05	0.00144272	2.38839e-06	5.58947e-05	RSRC1	RSRC1
SNHG8	545.874	-1.85159	0.441959	2.38499e-06	5.58947e-05	SNHG8	SNHG8
ZNF281	253.151	1.45338	0.376632	2.43337e-06	5.6618e-05	ZNF281	ZNF281
CKS2	651.122	-8.4772e-06	0.0014427	2.42511e-06	5.6618e-05	CKS2	CKS2
ERH	1627.93	-2.10131	0.498975	2.43075e-06	5.6618e-05	ERH	ERH
TSR3	236.625	1.84984	0.480043	2.42759e-06	5.6618e-05	TSR3	TSR3
POLI	2412.93	-2.20107	0.52179	2.45063e-06	5.69375e-05	POLI	POLI
PINK1	1088.45	1.23435	0.319026	2.46453e-06	5.71778e-05	PINK1	PINK1
ERCC6L2	447.961	-1.14493	0.278728	2.47201e-06	5.72689e-05	ERCC6L2	ERCC6L2
H2AC7	2200.95	-2.73465	0.641014	2.47911e-06	5.73508e-05	H2AC7	H2AC7
NUDT11	99.929	2.08526	0.55181	2.48727e-06	5.74569e-05	NUDT11	NUDT11
ATP6V0C	1040.58	1.50769	0.393311	2.49917e-06	5.76491e-05	ATP6V0C	ATP6V0C
CPEB2-DT	29.7596	-2.74568	0.647323	2.51575e-06	5.78659e-05	CPEB2-DT	CPEB2-DT
ATG10	156.376	-1.45267	0.350831	2.51488e-06	5.78659e-05	ATG10	ATG10
GTF2IP4	43.1408	2.52508	0.659459	2.57429e-06	5.90436e-05	GTF2IP4	GTF2IP4
KITLG	686.234	-1.44901e-05	0.00144272	2.57088e-06	5.90436e-05	KITLG	KITLG
DNAJC19	359.536	-1.82	0.436796	2.58867e-06	5.92891e-05	DNAJC19	DNAJC19
FNTA	645.062	-1.34307	0.326206	2.6049e-06	5.9576e-05	FNTA	FNTA
CRLS1	978.637	-1.81962	0.437026	2.62549e-06	5.99617e-05	CRLS1	CRLS1
GOLGA1	344.509	-1.19444	0.291131	2.63553e-06	6.01058e-05	GOLGA1	GOLGA1
TUBGCP4	277.3	-1.14842	0.280405	2.6437e-06	6.02068e-05	TUBGCP4	TUBGCP4
CARNMT1	449.819	-1.78694	0.429627	2.64972e-06	6.02586e-05	CARNMT1	CARNMT1
RPL24	3601.4	-2.18754	0.520544	2.67964e-06	6.08531e-05	RPL24	RPL24
SETD3	3752.88	-1.96189	0.470394	2.7281e-06	6.18663e-05	SETD3	SETD3
DHCR24	290.899	2.73277	0.736732	2.75372e-06	6.23597e-05	DHCR24	DHCR24
RNF168	347.707	1.15418	0.299555	2.75866e-06	6.23837e-05	RNF168	RNF168
PTPN13	3152.1	-1.16123	0.28421	2.77346e-06	6.26017e-05	PTPN13	PTPN13
ITGB4	8768.33	1.99379	0.530216	2.77608e-06	6.26017e-05	ITGB4	ITGB4
ZNF236	814.219	-1.57963	0.383255	2.80551e-06	6.31769e-05	ZNF236	ZNF236
TRIM47	355.383	3.02525	0.55864	2.8246e-06	6.35181e-05	TRIM47	TRIM47
ORC2	373.391	-1.38379	0.336908	2.83375e-06	6.36128e-05	ORC2	ORC2
HNRNPDL	1920.27	1.49758	0.394766	2.84067e-06	6.36128e-05	HNRNPDL	HNRNPDL
PLCE1	2736.2	-1.3545	0.330235	2.83938e-06	6.36128e-05	PLCE1	PLCE1
NONO	1070.36	1.45209	0.38218	2.84629e-06	6.36501e-05	NONO	NONO
COX18	321.341	-1.6796	0.406559	2.86141e-06	6.38995e-05	COX18	COX18
TDG	78.7488	-1.48055	0.362493	2.95893e-06	6.59859e-05	TDG	TDG
TBC1D1	1959.72	-1.2107	0.296967	2.9659e-06	6.60498e-05	TBC1D1	TBC1D1
FAM219B	282.761	-1.08683	0.267948	2.97352e-06	6.60965e-05	FAM219B	FAM219B
SETD4	215.356	-1.41254	0.345676	2.97621e-06	6.60965e-05	SETD4	SETD4
HS6ST2	82.6988	4.49763	1.21092	3.02002e-06	6.6977e-05	HS6ST2	HS6ST2
ATXN10	4756.76	-1.57877	0.384802	3.06242e-06	6.78241e-05	ATXN10	ATXN10
ZDHHC21	702.216	-1.95747	0.472354	3.07575e-06	6.80256e-05	ZDHHC21	ZDHHC21
FAM110C	230.14	3.00341	0.83366	3.12415e-06	6.90013e-05	FAM110C	FAM110C
FOXJ3	926.222	-1.39505	0.342146	3.15689e-06	6.94386e-05	FOXJ3	FOXJ3
UQCRQ	3230.05	-2.27904	0.546858	3.15037e-06	6.94386e-05	UQCRQ	UQCRQ
DGKE	186.047	-1.95841	0.474466	3.15378e-06	6.94386e-05	DGKE	DGKE
HSPB1	1425.06	2.61943	0.720608	3.16397e-06	6.94584e-05	HSPB1	HSPB1
RPL27	1608.3	-2.71788	0.645703	3.16642e-06	6.94584e-05	RPL27	RPL27
SEMA6B	105.443	2.47517	0.648811	3.18857e-06	6.98491e-05	SEMA6B	SEMA6B
SNRPD2	3987.13	-2.54208	0.606192	3.22189e-06	7.04833e-05	SNRPD2	SNRPD2
GLUL	2660.2	1.89721	0.5096	3.24865e-06	7.09721e-05	GLUL	GLUL
SPAG1	2067.66	-1.76385	0.429646	3.26189e-06	7.1165e-05	SPAG1	SPAG1
TXNL4B	138.73	-1.7396e-05	0.00144273	3.26809e-06	7.12037e-05	TXNL4B	TXNL4B
ARHGAP12	2979.85	-1.71812	0.418814	3.29853e-06	7.17697e-05	ARHGAP12	ARHGAP12
ARMC9	579.162	-1.43763	0.353096	3.31388e-06	7.20064e-05	ARMC9	ARMC9
TFB2M	230.046	-1.54507	0.379146	3.32963e-06	7.22511e-05	TFB2M	TFB2M
CAMKK1	74.0281	2.8369	0.746919	3.35531e-06	7.27104e-05	CAMKK1	CAMKK1
ESYT2	1269.34	-1.31552	0.324454	3.36105e-06	7.27368e-05	ESYT2	ESYT2
MND1	66.8018	-2.29705	0.555084	3.38481e-06	7.31529e-05	MND1	MND1
PGM1	512.907	1.44224	0.381472	3.40759e-06	7.35464e-05	PGM1	PGM1
PLIN5	67.6744	2.91778	0.777062	3.42288e-06	7.37775e-05	PLIN5	PLIN5
ARMH3	480.523	-1.38214	0.340781	3.50752e-06	7.55008e-05	ARMH3	ARMH3
DACH2	83.3284	3.44565	0.928142	3.51786e-06	7.56223e-05	DACH2	DACH2
ERBB4	1158.78	2.05784	0.559761	3.53392e-06	7.58662e-05	ERBB4	ERBB4
CTTNBP2NL	358.654	1.74917	0.469899	3.54299e-06	7.59595e-05	CTTNBP2NL	CTTNBP2NL
NRG4	881.295	-3.19268	0.755325	3.55248e-06	7.60617e-05	NRG4	NRG4
RPL23A	800.658	-1.60424	0.395113	3.72502e-06	7.96501e-05	RPL23A	RPL23A
FXR2	265.432	1.38426	0.368336	3.79126e-06	8.09589e-05	FXR2	FXR2
ETFRF1	233.192	-1.79651	0.441522	3.80373e-06	8.11176e-05	ETFRF1	ETFRF1
R3HDM1	761.573	-1.44993	0.35912	3.85913e-06	8.21902e-05	R3HDM1	R3HDM1
ACBD3	412.619	1.64116	0.443158	3.88355e-06	8.26012e-05	ACBD3	ACBD3
TMEM138	371.696	-1.97075	0.483241	4.00451e-06	8.50614e-05	TMEM138	TMEM138
GOLM1	1854.32	1.60572	0.433593	4.01702e-06	8.52149e-05	GOLM1	GOLM1
RAMP2	92.305	3.00754	0.816002	4.02964e-06	8.53333e-05	RAMP2	RAMP2
P3H4	123.923	1.66894	0.444445	4.0332e-06	8.53333e-05	P3H4	P3H4
MTO1	472.605	-1.30357	0.325059	4.0584e-06	8.57536e-05	MTO1	MTO1
XPR1	3637.52	-1.21828	0.304812	4.14508e-06	8.74704e-05	XPR1	XPR1
LINC00667	143.163	-1.21212	0.304542	4.17505e-06	8.79875e-05	LINC00667	LINC00667
NSDHL	422.453	1.12082	0.298753	4.24199e-06	8.92814e-05	NSDHL	NSDHL
DYM	870.396	-1.45613	0.363028	4.28096e-06	8.98668e-05	DYM	DYM
NAGA	184.678	1.25952	0.33165	4.27878e-06	8.98668e-05	NAGA	NAGA
C9orf78	275.455	1.02049	0.270223	4.32722e-06	9.07196e-05	C9orf78	C9orf78
LIPT1	355.139	-1.89677	0.4685	4.39312e-06	9.19813e-05	LIPT1	LIPT1
AXDND1	455.415	-2.89957	0.699506	4.46287e-06	9.33203e-05	AXDND1	AXDND1
HSF2BP	47.4292	-1.95573	0.485558	4.52848e-06	9.45694e-05	HSF2BP	HSF2BP
TKT	980.963	1.72272	0.471086	4.53502e-06	9.45834e-05	TKT	TKT
SEMA3B-AS1	56.0688	-3.15217	0.75851	4.57691e-06	9.52104e-05	SEMA3B-AS1	SEMA3B-AS1
TES	164.282	2.45662	0.68171	4.5713e-06	9.52104e-05	TES	TES
ODR4	809.724	-1.60637	0.400672	4.64436e-06	9.64242e-05	ODR4	ODR4
BAP1	451.907	1.56473	0.42615	4.64724e-06	9.64242e-05	BAP1	BAP1
GON4L	2033.54	-1.29026	0.324494	4.65886e-06	9.65409e-05	GON4L	GON4L
H3C6	2139.87	-3.45817	0.825682	4.6883e-06	9.70261e-05	H3C6	H3C6
PODXL2	471.544	2.50958	0.704241	4.69701e-06	9.70815e-05	PODXL2	PODXL2
UBE2D2	695.238	-1.50786	0.377528	4.72562e-06	9.74228e-05	UBE2D2	UBE2D2
POLDIP3	792.182	1.22616	0.330818	4.72172e-06	9.74228e-05	POLDIP3	POLDIP3
CCDC112	125.923	1.46648	0.399252	4.76992e-06	9.80849e-05	CCDC112	CCDC112
MROH8	121.596	-1.43455	0.360611	4.76912e-06	9.80849e-05	MROH8	MROH8
PDHB	564.638	1.18441	0.320036	4.7769e-06	9.81031e-05	PDHB	PDHB
CFAP251	2411.4	-2.25093	0.553811	4.83961e-06	9.92644e-05	CFAP251	CFAP251
AGPAT1	326.582	2.3007	0.645856	4.85046e-06	9.93111e-05	AGPAT1	AGPAT1
ACACB	971.671	-1.28041	0.322971	4.85422e-06	9.93111e-05	ACACB	ACACB
ASXL3	680.959	1.80034e-05	0.00144274	4.86478e-06	9.94008e-05	ASXL3	ASXL3
SLC45A4	830.416	-1.04531e-05	0.00144271	4.94577e-06	0.0001008	SLC45A4	SLC45A4
TCEAL4	943.502	0.932181	0.250082	4.94059e-06	0.0001008	TCEAL4	TCEAL4
ELOVL2	135.692	3.73496	1.04374	4.95763e-06	0.000100914	ELOVL2	ELOVL2
TOR1AIP2	695.244	1.22104	0.331189	4.9989e-06	0.000101431	TOR1AIP2	TOR1AIP2
GCHFR	238.62	-2.41811	0.594246	5.00194e-06	0.000101431	GCHFR	GCHFR
NARS1	1469.77	0.87039	0.233747	4.99861e-06	0.000101431	NARS1	NARS1
SF3A1	953.275	1.47075	0.401624	5.02125e-06	0.000101694	SF3A1	SF3A1
FNBP1L	982.165	1.56544	0.430641	5.04258e-06	0.000101998	FNBP1L	FNBP1L
HIF1A	5553.66	1.77039	0.490385	5.10044e-06	0.000103039	HIF1A	HIF1A
FOXP2	275.64	2.19903	0.611613	5.16208e-06	0.000104107	FOXP2	FOXP2
TPP2	898.914	-1.07802	0.274395	5.16621e-06	0.000104107	TPP2	TPP2
RPS15	1101.44	-1.84303	0.460755	5.29723e-06	0.000106613	RPS15	RPS15
FKBP5	728.095	2.43337	0.69132	5.34497e-06	0.00010744	FKBP5	FKBP5
HELQ	614.728	-1.40112	0.354604	5.36884e-06	0.000107785	HELQ	HELQ
STXBP4	1579.2	-1.93006	0.481916	5.42692e-06	0.000108815	STXBP4	STXBP4
DENND1A	1564.53	-2.14744	0.533492	5.45758e-06	0.000109294	DENND1A	DENND1A
PGAP6	275.108	1.93786	0.539464	5.47401e-06	0.000109487	PGAP6	PGAP6
SEC31A	2530.77	-1.38636	0.352628	5.59458e-06	0.000111493	SEC31A	SEC31A
PCDH9	1879.43	2.82493	0.821574	5.59278e-06	0.000111493	PCDH9	PCDH9
ATP6V0A1	1537.14	-0.945008	0.242649	5.59508e-06	0.000111493	ATP6V0A1	ATP6V0A1
RIC8B	1044.94	-1.65651	0.418382	5.7993e-06	0.00011542	RIC8B	RIC8B
LIN37	302.275	-1.95607	0.489942	5.80799e-06	0.00011545	LIN37	LIN37
RPS3AP47	11.1381	-5.08327e-06	0.0014427	5.82245e-06	0.000115595	RPS3AP47	RPS3AP47
LSM3	231.78	-1.46478	0.37247	5.83455e-06	0.000115661	LSM3	LSM3
NDE1	153.43	-1.12118	0.288888	5.84017e-06	0.000115661	NDE1	NDE1
PDS5B	1965.27	-1.253	0.320315	5.93156e-06	0.000117327	PDS5B	PDS5B
CEP43	1121.34	-1.49991e-05	0.00144272	5.9855e-06	0.000118248	CEP43	CEP43
METTL15	274.909	-1.48735	0.378444	6.00244e-06	0.000118438	METTL15	METTL15
RPL27AP6	168.272	-2.561	0.634154	6.03017e-06	0.000118839	RPL27AP6	RPL27AP6
SPATA1	69.7635	-2.76431	0.683648	6.14558e-06	0.000120966	SPATA1	SPATA1
CHN2	234.247	-1.12264	0.289178	6.19153e-06	0.000121721	CHN2	CHN2
NETO2	54.289	2.26573	0.620403	6.21979e-06	0.000122128	NETO2	NETO2
HSD17B4	1666.16	0.896271	0.244363	6.26842e-06	0.000122933	HSD17B4	HSD17B4
ZNF41	160.535	0.85579	0.230068	6.27748e-06	0.000122961	ZNF41	ZNF41
USP50	17.457	-2.25599	0.567516	6.29451e-06	0.000123055	USP50	USP50
C19orf44	354.506	-1.19586	0.307934	6.2976e-06	0.000123055	C19orf44	C19orf44
SMIM20	590.449	-1.28075e-05	0.00144271	6.35193e-06	0.000123967	SMIM20	SMIM20
FAM228B	1734.56	-2.21492	0.554527	6.4005e-06	0.000124612	FAM228B	FAM228B
SMC1A	942.69	1.43345	0.398509	6.39866e-06	0.000124612	SMC1A	SMC1A
RNF34	740.408	-2.0273e-05	0.00144274	6.53186e-06	0.000127016	RNF34	RNF34
FBXO45	61.5335	1.52941	0.410683	6.5408e-06	0.000127037	FBXO45	FBXO45
CABYR	53.3114	-2.29972	0.580253	6.58604e-06	0.000127761	CABYR	CABYR
CSTF2	132.268	1.0275	0.27864	6.62629e-06	0.000128387	CSTF2	CSTF2
RTTN	871.412	-2.27396	0.569982	6.6498e-06	0.000128688	RTTN	RTTN
HP1BP3	3268.01	-1.25538	0.323164	6.66656e-06	0.000128858	HP1BP3	HP1BP3
MPDU1	276.131	1.21011	0.333918	6.75902e-06	0.000130488	MPDU1	MPDU1
KDELR1	737.261	1.0808	0.298263	6.83862e-06	0.000131867	KDELR1	KDELR1
RPAP2	641.31	-1.48462	0.381295	6.92845e-06	0.000133439	RPAP2	RPAP2
SLC35F1	306.007	2.50354	0.719939	6.94065e-06	0.000133514	SLC35F1	SLC35F1
RBMXL1	116.171	1.46096	0.403503	7.02476e-06	0.000134971	RBMXL1	RBMXL1
IAH1	956.888	-1.6946	0.432928	7.05144e-06	0.000135322	IAH1	IAH1
LRRC59	218.158	1.43868	0.39942	7.16066e-06	0.000137254	LRRC59	LRRC59
SCNN1B	85.3998	4.77389	1.34076	7.18182e-06	0.000137496	SCNN1B	SCNN1B
NAA25	362.486	-1.08223	0.282293	7.26666e-06	0.000138955	NAA25	NAA25
CHML	182.683	1.58447	0.443076	7.27778e-06	0.000139003	CHML	CHML
LOC101929719	50.7404	-1.19593e-05	0.00144271	7.3666e-06	0.000140533	LOC101929719	LOC101929719
MAPKAPK5-AS1	628.47	-1.61373	0.41426	7.37963e-06	0.000140615	MAPKAPK5-AS1	MAPKAPK5-AS1
HMGN5	69.6838	1.69629	0.476098	7.45329e-06	0.00014185	HMGN5	HMGN5
PSMD2	1102.76	0.948994	0.262799	7.53075e-06	0.000142873	PSMD2	PSMD2
NDUFB9	4678.22	-2.26586	0.57242	7.52331e-06	0.000142873	NDUFB9	NDUFB9
TMEM241	60.0657	-1.55734	0.403091	7.53367e-06	0.000142873	TMEM241	TMEM241
TBRG4	870.722	-1.65305	0.42445	7.58495e-06	0.000143496	TBRG4	TBRG4
C14orf119	744.086	-1.70819	0.438215	7.58584e-06	0.000143496	C14orf119	C14orf119
LAS1L	258.995	1.18126	0.327279	7.59321e-06	0.000143496	LAS1L	LAS1L
PDZRN3	535.172	2.12782	0.613981	7.63885e-06	0.000144189	PDZRN3	PDZRN3
PRR5L	440.775	-1.66627	0.428258	7.71023e-06	0.000145366	PRR5L	PRR5L
KRT10-AS1	212.187	-1.24707e-05	0.00144271	7.78932e-06	0.000146685	KRT10-AS1	KRT10-AS1
FSIP1	3849.21	-8.17155e-06	0.0014427	7.8656e-06	0.000147949	FSIP1	FSIP1
LEO1	235.413	1.4921	0.421362	7.90565e-06	0.000148529	LEO1	LEO1
COX14	585.575	-2.62932	0.660053	7.98202e-06	0.000149789	COX14	COX14
COA1	528.038	-1.29073e-05	0.00144271	8.00423e-06	0.00015003	COA1	COA1
ZBTB33	942.523	1.33117	0.375716	8.01888e-06	0.00015013	ZBTB33	ZBTB33
TBCK	940.865	-1.02744	0.268883	8.1148e-06	0.00015175	TBCK	TBCK
RPS7P1	35.2395	-2.99914	0.753657	8.17839e-06	0.000152761	RPS7P1	RPS7P1
MOB1B	1157.03	-1.42861	0.371096	8.23059e-06	0.000153381	MOB1B	MOB1B
SSR4	2692.98	-1.7993	0.462592	8.2287e-06	0.000153381	SSR4	SSR4
EPOP	48.6481	3.71419	1.00322	8.25016e-06	0.000153567	EPOP	EPOP
CLEC2D	121.124	-2.13261	0.545551	8.44595e-06	0.00015703	CLEC2D	CLEC2D
ISCA2	332.459	-1.61201	0.417599	8.45963e-06	0.000157103	ISCA2	ISCA2
TBC1D10A	184.2	1.76699	0.501194	8.52548e-06	0.000158144	TBC1D10A	TBC1D10A
ATXN7L3	126.021	1.60118	0.45005	8.59872e-06	0.000159319	ATXN7L3	ATXN7L3
LIAS	367.162	-1.51164	0.39351	8.67133e-06	0.000160479	LIAS	LIAS
DZANK1	228.454	-1.53693e-05	0.00144272	8.68703e-06	0.000160585	DZANK1	DZANK1
AAGAB	1079.32	-1.71259	0.442855	8.70487e-06	0.000160731	AAGAB	AAGAB
SFMBT2	2804.36	-2.76432	0.696172	8.87451e-06	0.000163675	SFMBT2	SFMBT2
SMARCA1	2123.15	1.15958	0.328381	8.92242e-06	0.00016437	SMARCA1	SMARCA1
H4C13	1017.55	-7.56131e-06	0.0014427	9.00391e-06	0.000165682	H4C13	H4C13
DPP8	2233.97	-1.45392	0.37989	9.05186e-06	0.000166374	DPP8	DPP8
FUT10	328.047	-1.60726	0.41866	9.06951e-06	0.000166509	FUT10	FUT10
RHOU	994.368	1.62931	0.470053	9.09271e-06	0.000166555	RHOU	RHOU
MAP2K4	633.786	-1.72161	0.446735	9.08542e-06	0.000166555	MAP2K4	MAP2K4
SFRP5	48.8248	4.01427	1.09093	9.11613e-06	0.000166794	SFRP5	SFRP5
ZNF276	273.96	-1.01146	0.268218	9.1802e-06	0.000167776	ZNF276	ZNF276
TIMM10B	157.246	-1.68717	0.439411	9.21457e-06	0.000168213	TIMM10B	TIMM10B
AVL9	490.063	-1.24402	0.32735	9.23389e-06	0.000168375	AVL9	AVL9
GPALPP1	752.361	-1.37691	0.361346	9.41044e-06	0.0001714	GPALPP1	GPALPP1
SHTN1	414.254	1.33655	0.378804	9.43622e-06	0.000171675	SHTN1	SHTN1
DAG1	1869.87	1.44822	0.416161	9.48604e-06	0.000172387	DAG1	DAG1
CNIH4	1395.59	-1.11632e-05	0.00144271	9.50119e-06	0.000172468	CNIH4	CNIH4
TMEM41B	296.325	-1.36263	0.357729	9.57523e-06	0.000173616	TMEM41B	TMEM41B
UBA2	1732.75	-1.45319	0.381817	9.9272e-06	0.000179795	UBA2	UBA2
INTS4	343.657	-1.0213	0.272535	9.94567e-06	0.000179927	INTS4	INTS4
SLC9B1	11.9615	-9.13315e-06	0.0014427	1.0059e-05	0.000181397	SLC9B1	SLC9B1
NUDT15	69.9244	-1.97085	0.514544	1.00566e-05	0.000181397	NUDT15	NUDT15
TRPM7	1646.74	-1.31369	0.346931	1.00607e-05	0.000181397	TRPM7	TRPM7
SMIM7	441.074	-1.28032	0.338891	1.00732e-05	0.00018142	SMIM7	SMIM7
MYOZ2	36.9383	-2.5351	0.651226	1.01429e-05	0.000182469	MYOZ2	MYOZ2
RPS26	804.687	-2.10226	0.543633	1.02617e-05	0.000184401	RPS26	RPS26
CLGN	212	2.9978	0.926325	1.02849e-05	0.000184427	CLGN	CLGN
CEP95	1005.94	-1.59883	0.419492	1.0286e-05	0.000184427	CEP95	CEP95
ABRAXAS1	156.652	-1.74627	0.457475	1.0308e-05	0.000184615	ABRAXAS1	ABRAXAS1
HDAC2	834.184	0.937768	0.266512	1.03208e-05	0.000184638	HDAC2	HDAC2
LINC01031	12.9666	-3.46824	0.872379	1.03901e-05	0.000185673	LINC01031	LINC01031
SBNO1	1345.27	-0.852734	0.229068	1.04924e-05	0.000187293	SBNO1	SBNO1
CD44	4524.37	3.06227	0.914099	1.0667e-05	0.000190177	CD44	CD44
ATP2B1	1816.67	1.21688	0.350041	1.06776e-05	0.000190177	ATP2B1	ATP2B1
H4C11	394.669	-3.18779	0.804351	1.08675e-05	0.000193346	H4C11	H4C11
UBE2Q2	614.499	-1.49405	0.396871	1.09621e-05	0.000194812	UBE2Q2	UBE2Q2
GPSM2	841.063	1.12337	0.323234	1.10027e-05	0.000195319	GPSM2	GPSM2
ADGRG1	2309.12	2.91789	0.877448	1.10423e-05	0.000195807	ADGRG1	ADGRG1
NCOA2	1084.89	-0.831741	0.224463	1.11597e-05	0.000197453	NCOA2	NCOA2
FOCAD	2651.91	-1.70434	0.448388	1.11508e-05	0.000197453	FOCAD	FOCAD
RPL41	2476.75	-1.25577e-05	0.00144271	1.12263e-05	0.000198414	RPL41	RPL41
TMED5	310.342	1.48019	0.432249	1.13007e-05	0.000199509	TMED5	TMED5
CLDN10	265.136	2.41259	0.734167	1.1364e-05	0.000200407	CLDN10	CLDN10
VIPAS39	380.493	-1.60497	0.423774	1.14968e-05	0.000202086	VIPAS39	VIPAS39
ACOT8	444.84	-1.37632	0.366237	1.14788e-05	0.000202086	ACOT8	ACOT8
ZNF275	184.896	1.48646	0.428171	1.14934e-05	0.000202086	ZNF275	ZNF275
MIA2	658.056	-1.49842	0.397661	1.15664e-05	0.000203087	MIA2	MIA2
HMOX2	268.837	1.43284	0.417648	1.16179e-05	0.000203769	HMOX2	HMOX2
KNTC1	417.423	-1.48845	0.395133	1.16496e-05	0.000204102	KNTC1	KNTC1
SYAP1	348.72	1.05726	0.304321	1.16813e-05	0.000204436	SYAP1	SYAP1
RICTOR	2020.12	-1.3367	0.356894	1.19425e-05	0.000208554	RICTOR	RICTOR
UBTD2	143.166	1.48053	0.431114	1.19361e-05	0.000208554	UBTD2	UBTD2
EMILIN3	109.938	3.13267	0.940944	1.20176e-05	0.000209638	EMILIN3	EMILIN3
TMA7	155.31	-1.46215	0.390787	1.22284e-05	0.000213084	TMA7	TMA7
PRIMPOL	849.492	-1.66681	0.441891	1.23522e-05	0.000215008	PRIMPOL	PRIMPOL
RSBN1L	1023.08	-1.44833	0.386773	1.24932e-05	0.000217228	RSBN1L	RSBN1L
RNF187	225.106	2.41633	0.734603	1.261e-05	0.000219022	RNF187	RNF187
SLC4A3	399.259	2.36053	0.722454	1.27411e-05	0.000220822	SLC4A3	SLC4A3
CCDC47	1329.26	1.11417	0.323961	1.27402e-05	0.000220822	CCDC47	CCDC47
RPL13AP5	73.199	-2.16556	0.569624	1.27892e-05	0.000221418	RPL13AP5	RPL13AP5
SPATA6	1198.62	-1.57308	0.419053	1.28348e-05	0.000221723	SPATA6	SPATA6
ASAP1	1631.21	-0.943281	0.25622	1.28481e-05	0.000221723	ASAP1	ASAP1
SOX9-AS1	74.9992	-1.74654	0.46482	1.28206e-05	0.000221723	SOX9-AS1	SOX9-AS1
CCDC126	330.955	-2.00545	0.528198	1.28826e-05	0.000222081	CCDC126	CCDC126
TMBIM1	773.311	1.51346	0.447649	1.29622e-05	0.000223214	TMBIM1	TMBIM1
UACA	1033.3	1.16756	0.34095	1.29903e-05	0.000223459	UACA	UACA
DIPK1C	156.798	1.79918	0.52183	1.30355e-05	0.000223997	DIPK1C	DIPK1C
ZBTB8OS	85.2502	-1.23302	0.334105	1.31582e-05	0.000225623	ZBTB8OS	ZBTB8OS
ZNF559	355.096	-1.44816	0.388426	1.31545e-05	0.000225623	ZNF559	ZNF559
ZDHHC17	1344.59	-1.31993	0.355166	1.3273e-05	0.00022735	ZDHHC17	ZDHHC17
FBXL2	430.759	-1.33946	0.360438	1.33406e-05	0.000228044	FBXL2	FBXL2
RPS18	1650.51	-9.59116e-06	0.00144271	1.33419e-05	0.000228044	RPS18	RPS18
THRAP3	1515.33	1.10521	0.322677	1.33932e-05	0.000228195	THRAP3	THRAP3
RPA3	1096.23	-2.33964	0.611544	1.33694e-05	0.000228195	RPA3	RPA3
MTMR3	1148.68	-1.17007	0.31653	1.33902e-05	0.000228195	MTMR3	MTMR3
TENM2	412.644	2.92667	0.925026	1.3515e-05	0.000229783	TENM2	TENM2
PLBD1-AS1	19.2308	-2.40949	0.635273	1.35031e-05	0.000229783	PLBD1-AS1	PLBD1-AS1
RPS27	509.772	-1.97788	0.523031	1.35613e-05	0.000230327	RPS27	RPS27
FBLN2	611.084	2.49626	0.771791	1.373e-05	0.000232907	FBLN2	FBLN2
ZNF529-AS1	33.8096	-1.73925	0.469251	1.37421e-05	0.000232907	ZNF529-AS1	ZNF529-AS1
YAE1	1275.48	-1.13824e-05	0.00144271	1.3802e-05	0.00023343	YAE1	YAE1
CEP128	557.487	-0.834007	0.482666	1.37962e-05	0.00023343	CEP128	CEP128
PABPC5-AS1	38.0226	-3.84729e-06	0.0014427	1.38836e-05	0.000234564	PABPC5-AS1	PABPC5-AS1
H2BC15	287.255	-1.18053	0.320132	1.39334e-05	0.000235159	H2BC15	H2BC15
BMS1P1	27.5283	-1.927	0.516378	1.41668e-05	0.000238806	BMS1P1	BMS1P1
LGI4	152.038	3.07642	0.942061	1.41791e-05	0.000238806	LGI4	LGI4
TADA3	603.647	0.907442	0.26307	1.42993e-05	0.000240577	TADA3	TADA3
COPS9	1126.97	-2.62686	0.685037	1.44378e-05	0.000242655	COPS9	COPS9
DPP10	1572.77	-9.65015e-06	0.00144271	1.45075e-05	0.000243572	DPP10	DPP10
ASPA	290.378	2.92987	0.91285	1.46994e-05	0.000246536	ASPA	ASPA
PPP1R21	933.502	-0.989065	0.271179	1.48443e-05	0.000248708	PPP1R21	PPP1R21
SYNCRIP	358.503	1.17595	0.345489	1.49498e-05	0.000250214	SYNCRIP	SYNCRIP
BAG3	479.835	2.33073	0.71412	1.4995e-05	0.000250711	BAG3	BAG3
NECAP1	174.92	-0.688587	0.192363	1.50507e-05	0.000251381	NECAP1	NECAP1
GAPVD1	3320.83	-1.56365	0.421559	1.52006e-05	0.000253621	GAPVD1	GAPVD1
HM13-AS1	14.3568	-3.36972	0.876558	1.52264e-05	0.000253789	HM13-AS1	HM13-AS1
GNG2	118.744	1.80964	0.529133	1.52704e-05	0.000254259	GNG2	GNG2
TFPI	118.707	2.62434	0.803031	1.52868e-05	0.000254269	TFPI	TFPI
PCBD2	101.643	-1.36947e-05	0.00144272	1.53419e-05	0.000254922	PCBD2	PCBD2
TSACC	30.8172	-3.58513	0.919444	1.55039e-05	0.000256102	TSACC	TSACC
GOLGB1	3531.22	1.14177	0.338284	1.55083e-05	0.000256102	GOLGB1	GOLGB1
SCARA3	1859.97	1.82739	0.556447	1.54477e-05	0.000256102	SCARA3	SCARA3
RPS24	649.174	-1.64046	0.442417	1.54878e-05	0.000256102	RPS24	RPS24
PCNX1	2337.91	-1.02789	0.282152	1.54767e-05	0.000256102	PCNX1	PCNX1
PYGO1	259.187	0.929657	0.27179	1.55023e-05	0.000256102	PYGO1	PYGO1
DNAJB5	306.655	1.79817	0.54344	1.55328e-05	0.000256243	DNAJB5	DNAJB5
PRMT3	945.251	-1.33249	0.362643	1.56355e-05	0.000257674	PRMT3	PRMT3
USP45	468.363	-1.9392	0.518349	1.56942e-05	0.000258377	USP45	USP45
HNRNPU	4301.31	1.63911	0.492863	1.57523e-05	0.000259068	HNRNPU	HNRNPU
RPS27A	1009.92	-2.24488	0.595859	1.61139e-05	0.00026434	RPS27A	RPS27A
DEK	1021.29	1.47563	0.444896	1.60902e-05	0.00026434	DEK	DEK
SREBF2	943.869	1.86005	0.568591	1.61221e-05	0.00026434	SREBF2	SREBF2
SEC24B	1432.07	-0.823208	0.228477	1.6233e-05	0.000265888	SEC24B	SEC24B
IGSF8	295.586	1.84367	0.560826	1.62913e-05	0.000266572	IGSF8	IGSF8
TRIM27	228.834	1.04721	0.305953	1.63929e-05	0.000267962	TRIM27	TRIM27
C12orf60	142.332	-9.89917e-06	0.00144271	1.64793e-05	0.000268827	C12orf60	C12orf60
TMEM202-AS1	30.9348	-2.03712	0.547815	1.64633e-05	0.000268827	TMEM202-AS1	TMEM202-AS1
RTL5	137.019	2.27549	0.696006	1.65637e-05	0.000269931	RTL5	RTL5
NAA20	1113.79	-1.15659e-05	0.00144271	1.6815e-05	0.00027375	NAA20	NAA20
CENPS	251.383	-1.09248e-05	0.00144271	1.68918e-05	0.000274721	CENPS	CENPS
S100A1	136.216	3.53877	1.15344	1.69584e-05	0.000275527	S100A1	S100A1
PPP2R5E	200.178	0.857842	0.252175	1.71515e-05	0.000278384	PPP2R5E	PPP2R5E
SLIT2-IT1	27.4014	-9.28134e-06	0.0014427	1.73053e-05	0.000280597	SLIT2-IT1	SLIT2-IT1
CDV3	419.891	1.43789	0.434416	1.73963e-05	0.000281788	CDV3	CDV3
COX6A1	4460.69	-1.36169e-05	0.00144271	1.75164e-05	0.000283448	COX6A1	COX6A1
RPL37	442.513	-1.70902	0.463813	1.75401e-05	0.000283548	RPL37	RPL37
TIMMDC1	1892.28	-1.68027	0.456165	1.75658e-05	0.000283678	TIMMDC1	TIMMDC1
RTKN	160.635	1.39202	0.414136	1.76583e-05	0.000284886	RTKN	RTKN
HIVEP2	1584.76	1.4284	0.433497	1.78496e-05	0.000287396	HIVEP2	HIVEP2
DBP	244.695	-2.31233	0.616621	1.78469e-05	0.000287396	DBP	DBP
RUFY2	882.375	-0.892947	0.249345	1.81227e-05	0.000291501	RUFY2	RUFY2
C7orf57	1690.93	-2.03705	0.548281	1.81476e-05	0.000291612	C7orf57	C7orf57
LINC02482	109.868	-1.17769e-05	0.00144271	1.82095e-05	0.000292315	LINC02482	LINC02482
EMG1	824.616	-1.8258	0.495027	1.83355e-05	0.000294044	EMG1	EMG1
PPP1R35	246.425	-1.21095	0.335336	1.8457e-05	0.000295698	PPP1R35	PPP1R35
SLC25A30	120.711	-1.2681	0.351351	1.86372e-05	0.000297997	SLC25A30	SLC25A30
XRN2	2146.4	-1.02838	0.286206	1.86375e-05	0.000297997	XRN2	XRN2
AZGP1	199.598	4.64059	1.60599	1.88202e-05	0.000300619	AZGP1	AZGP1
RPS7	1975.5	-2.18891	0.588182	1.88919e-05	0.000301466	RPS7	RPS7
SLC6A11	546.701	2.31521	0.736023	1.89145e-05	0.000301528	SLC6A11	SLC6A11
RPL27A	28583.6	-2.36798	0.633546	1.90583e-05	0.000303519	RPL27A	RPL27A
NUMB	403.411	0.982877	0.292994	1.91754e-05	0.000305082	NUMB	NUMB
SCN3A	204.084	2.50235	0.797635	1.94021e-05	0.000308384	SCN3A	SCN3A
RAD17	327.756	-0.975866	0.2737	1.94495e-05	0.000308833	RAD17	RAD17
SH3GLB1	2013.25	-0.934699	0.262302	1.98953e-05	0.000315601	SH3GLB1	SH3GLB1
TIMM8B	588.952	-1.06616e-05	0.00144271	1.9936e-05	0.000315935	TIMM8B	TIMM8B
EZR	3700.7	1.53106	0.471552	1.99806e-05	0.00031633	EZR	EZR
CTNNA1	2710.97	0.94616	0.284868	2.05718e-05	0.000324731	CTNNA1	CTNNA1
SMIM19	2026.97	-2.13674	0.578478	2.05713e-05	0.000324731	SMIM19	SMIM19
SLC16A12	40.4175	3.35244	1.00055	2.05439e-05	0.000324731	SLC16A12	SLC16A12
PLAGL1	47.147	2.16119	0.630648	2.08098e-05	0.000328167	PLAGL1	PLAGL1
COX16	677.773	-1.94863	0.531395	2.10554e-05	0.000331716	COX16	COX16
CDS2	1655.47	-1.21652	0.339807	2.11919e-05	0.00033354	CDS2	CDS2
MON1A	120.347	1.70348	0.516302	2.12339e-05	0.000333874	MON1A	MON1A
DDX10	376.189	-1.07092	0.301546	2.13379e-05	0.000334855	DDX10	DDX10
SNHG1	694.505	-1.54894	0.428235	2.13287e-05	0.000334855	SNHG1	SNHG1
SPAG16	4211.37	-2.01657	0.549855	2.15195e-05	0.000337376	SPAG16	SPAG16
ITPKB	3015.29	2.23916	0.715355	2.15851e-05	0.000338076	ITPKB	ITPKB
COX5B	3688.34	-1.75392	0.483347	2.17938e-05	0.000341012	COX5B	COX5B
DHCR7	234.329	2.3662	0.750463	2.1857e-05	0.00034167	DHCR7	DHCR7
RPS17	1749.05	-2.21864	0.60192	2.19205e-05	0.000342329	RPS17	RPS17
A4GALT	393.464	1.95066	0.613763	2.21731e-05	0.000345939	A4GALT	A4GALT
TTLL11	283.033	-1.47457	0.409967	2.22138e-05	0.000346239	TTLL11	TTLL11
SLC38A6	352.499	-1.87064	0.514155	2.24422e-05	0.00034946	SLC38A6	SLC38A6
CCDC43	138.741	1.15538	0.347019	2.27769e-05	0.00035433	CCDC43	CCDC43
FANCL	586.098	-1.56421	0.434446	2.29983e-05	0.000357429	FANCL	FANCL
RPL7A	1292.35	-1.74308	0.481642	2.30469e-05	0.000357839	RPL7A	RPL7A
ATP5MK	294.269	-1.01155e-05	0.00144271	2.33451e-05	0.000362119	ATP5MK	ATP5MK
AKAP1	417.49	1.28739	0.396246	2.33855e-05	0.000362397	AKAP1	AKAP1
GLE1	394.61	-0.887247	0.252847	2.34889e-05	0.000363649	GLE1	GLE1
PCYOX1L	77.5058	1.07561	0.317016	2.36093e-05	0.000365162	PCYOX1L	PCYOX1L
MAOB	2314.57	2.23585	0.722348	2.37149e-05	0.000366443	MAOB	MAOB
EEFSEC	353.204	-1.58668	0.441245	2.3815e-05	0.000367636	EEFSEC	EEFSEC
MAD2L1	299.307	-2.47049	0.670118	2.38858e-05	0.000368024	MAD2L1	MAD2L1
CCDC22	119.56	1.42031	0.436415	2.38764e-05	0.000368024	CCDC22	CCDC22
DPM3	827.529	-1.82535	0.504795	2.41551e-05	0.000371818	DPM3	DPM3
KIF3B	704.327	-1.01167	0.287945	2.42849e-05	0.000373458	KIF3B	KIF3B
LMBR1L	184.958	-1.12124	0.317351	2.44579e-05	0.00037576	LMBR1L	LMBR1L
COA8	454.964	-1.62886e-05	0.00144272	2.46533e-05	0.000378401	COA8	COA8
IFNLR1	85.2436	-1.70658	0.476173	2.48054e-05	0.00038034	IFNLR1	IFNLR1
DTWD1	233.539	-1.41911	0.399496	2.48269e-05	0.00038034	DTWD1	DTWD1
DOLK	271.96	0.79179	0.238612	2.48679e-05	0.000380606	DOLK	DOLK
RXRB	288.137	1.04973	0.32152	2.49526e-05	0.00038154	RXRB	RXRB
TMEM141	783.891	-1.99283	0.549921	2.51319e-05	0.000383918	TMEM141	TMEM141
NEK1	1677.3	-1.16477	0.330709	2.52291e-05	0.000385037	NEK1	NEK1
NEDD4L	437.864	-1.27627	0.360688	2.5302e-05	0.000385784	NEDD4L	NEDD4L
DRAIC	97.6622	-2.57415	0.700707	2.54822e-05	0.000388163	DRAIC	DRAIC
RPL17	266.603	-2.44204	0.666564	2.60278e-05	0.0003961	RPL17	RPL17
PHAX	457.712	1.01546	0.312902	2.61537e-05	0.00039764	PHAX	PHAX
RPS19	3680.06	-2.12688	0.586393	2.63791e-05	0.000400689	RPS19	RPS19
RPL21	3204.84	-2.34627	0.642693	2.64681e-05	0.000401661	RPL21	RPL21
SMIM4	314.573	-2.53182	0.690107	2.6514e-05	0.00040198	SMIM4	SMIM4
SMIM10L2A	49.5383	3.39109	1.08716	2.66613e-05	0.000403833	SMIM10L2A	SMIM10L2A
FUBP1	1057.53	1.35741	0.426962	2.67527e-05	0.000404836	FUBP1	FUBP1
LINC02355	15.2042	-3.68817	0.984378	2.67816e-05	0.000404892	LINC02355	LINC02355
CDKL1	259.39	-1.15841e-05	0.00144271	2.69189e-05	0.000406587	CDKL1	CDKL1
ZNHIT3	664.419	-1.70636	0.478065	2.72527e-05	0.000411243	ZNHIT3	ZNHIT3
RETREG2	713.378	1.23215	0.385867	2.7446e-05	0.000413771	RETREG2	RETREG2
FBXO34	271.49	0.709161	0.215269	2.74895e-05	0.00041404	FBXO34	FBXO34
KIF5B	2457.45	0.866337	0.267368	2.77556e-05	0.000417657	KIF5B	KIF5B
GLUD1P2	11.7184	-2.34034	0.655686	2.78645e-05	0.000418689	GLUD1P2	GLUD1P2
NTF3	129.714	-1.7534	0.493303	2.79022e-05	0.000418689	NTF3	NTF3
JAG2	81.2514	1.8316	0.562701	2.78765e-05	0.000418689	JAG2	JAG2
PAM16	174.964	-1.69469	0.476662	2.79388e-05	0.000418847	PAM16	PAM16
METTL8	125.497	-1.95888	0.545201	2.7972e-05	0.000418955	METTL8	METTL8
CHCHD2	1435.77	-1.42424	0.40432	2.8173e-05	0.00042129	CHCHD2	CHCHD2
ATP8B1	122.567	-2.55612	0.698963	2.81802e-05	0.00042129	ATP8B1	ATP8B1
GPR107	986.336	-1.11926	0.32064	2.82719e-05	0.000422269	GPR107	GPR107
PRELID3B	432.214	-1.7247	0.484341	2.83207e-05	0.000422606	PRELID3B	PRELID3B
DNAL1	1055.97	-1.24061e-05	0.00144271	2.84852e-05	0.000424273	DNAL1	DNAL1
SARS2	141.128	-1.40473	0.398427	2.84817e-05	0.000424273	SARS2	SARS2
SDAD1	223.351	-0.96213	0.277875	2.86761e-05	0.000426328	SDAD1	SDAD1
FBH1	458.214	0.772414	0.237292	2.8664e-05	0.000426328	FBH1	FBH1
TMEM14C	670.549	-1.61429	0.455555	2.87213e-05	0.000426607	TMEM14C	TMEM14C
RYBP	82.7979	1.79046	0.571061	2.9106e-05	0.000431923	RYBP	RYBP
STK25	474.36	1.40446	0.445254	2.92796e-05	0.000434098	STK25	STK25
SLIRP	648.267	-1.81528	0.509539	2.93223e-05	0.000434331	SLIRP	SLIRP
WDR41	1606.92	-1.66387	0.46933	2.94906e-05	0.000435622	WDR41	WDR41
PRKCQ	32.7993	2.26816	0.668139	2.94687e-05	0.000435622	PRKCQ	PRKCQ
PPP1R1B	4129.54	2.29929	0.763026	2.94582e-05	0.000435622	PPP1R1B	PPP1R1B
SRP19	204.865	-1.39313	0.397368	2.97078e-05	0.000437722	SRP19	SRP19
PCCA	2411.19	-1.03505e-05	0.00144271	2.97102e-05	0.000437722	PCCA	PCCA
RBX1	1507.67	-1.99438	0.556906	2.97143e-05	0.000437722	RBX1	RBX1
UGGT2	991.143	-1.21486e-05	0.00144271	2.97475e-05	0.00043781	UGGT2	UGGT2
ZNF236-DT	22.244	-1.5584	0.447611	2.99099e-05	0.000439798	ZNF236-DT	ZNF236-DT
CHPT1	561.506	-1.47065	0.418014	3.01426e-05	0.000442816	CHPT1	CHPT1
R3HDM4	102.31	1.67619	0.523499	3.02239e-05	0.000443605	R3HDM4	R3HDM4
TMEM127	121.193	1.81984	0.579371	3.02987e-05	0.000444298	TMEM127	TMEM127
SOX6	856.41	-1.52474	0.433065	3.03369e-05	0.000444453	SOX6	SOX6
H2AC11	2356.24	-3.03061	0.821899	3.04844e-05	0.000446208	H2AC11	H2AC11
CLYBL	510.006	-2.06067	0.575722	3.0528e-05	0.000446441	CLYBL	CLYBL
CDYL2	84.3715	1.55865	0.486888	3.06633e-05	0.000448013	CDYL2	CDYL2
YAF2	546.969	-1.53997	0.437665	3.08514e-05	0.000450352	YAF2	YAF2
ALG12	183.201	1.1683	0.36579	3.09159e-05	0.000450884	ALG12	ALG12
PCBD1	347.924	-1.41549	0.404607	3.11528e-05	0.00045387	PCBD1	PCBD1
MED31	699.058	-2.36297	0.654576	3.11769e-05	0.00045387	MED31	MED31
C2orf76	342.067	-1.58977	0.452399	3.13967e-05	0.000455827	C2orf76	C2orf76
PIGX	301.289	-0.781272	0.228891	3.13589e-05	0.000455827	PIGX	PIGX
SUPV3L1	456.76	-0.84798	0.24807	3.14057e-05	0.000455827	SUPV3L1	SUPV3L1
TMEM185A	174.466	0.921749	0.280914	3.14246e-05	0.000455827	TMEM185A	TMEM185A
MCUB	555.14	-1.03871e-05	0.00144271	3.16304e-05	0.000457997	MCUB	MCUB
UBL5	1505.37	-1.95598	0.54954	3.16311e-05	0.000457997	UBL5	UBL5
SDE2	333.184	1.51537	0.488739	3.1773e-05	0.000459638	SDE2	SDE2
MAGOHB	181.293	-1.50667	0.431513	3.18631e-05	0.000460527	MAGOHB	MAGOHB
HNRNPA2B1	2746.25	1.59528	0.516884	3.19406e-05	0.000460857	HNRNPA2B1	HNRNPA2B1
DUOX1	85.1575	3.0567	0.988857	3.19431e-05	0.000460857	DUOX1	DUOX1
RPL32	2997.43	-2.01381	0.564339	3.19896e-05	0.000461114	RPL32	RPL32
PFDN5	6010.87	-2.43542	0.674743	3.20723e-05	0.000461893	PFDN5	PFDN5
SNRPD1	786.555	-1.77616	0.502893	3.22076e-05	0.000463427	SNRPD1	SNRPD1
PLSCR3	58.3254	2.14581	0.673082	3.22757e-05	0.000463648	PLSCR3	PLSCR3
IFT52	1589.11	-1.85023	0.522506	3.22805e-05	0.000463648	IFT52	IFT52
SLC30A6	719.386	-1.54849	0.441762	3.23738e-05	0.000464573	SLC30A6	SLC30A6
GRHL3	126.057	3.92725	1.36416	3.25094e-05	0.000466103	GRHL3	GRHL3
ZNHIT6	215.118	1.48839	0.478941	3.26644e-05	0.000467908	ZNHIT6	ZNHIT6
FAM114A2	1696.55	-1.76857	0.500945	3.26953e-05	0.000467936	FAM114A2	FAM114A2
ENPP3	135.554	-2.71534	0.748154	3.27399e-05	0.000468157	ENPP3	ENPP3
TIPIN	51.4406	-1.41926	0.410435	3.28848e-05	0.000469813	TIPIN	TIPIN
IGFBP5	2163.94	2.37569	0.80167	3.29626e-05	0.000470506	IGFBP5	IGFBP5
SWT1	999.657	-1.2197e-05	0.00144271	3.33535e-05	0.000475665	SWT1	SWT1
SNRPF	228.053	-1.38715e-05	0.00144271	3.35073e-05	0.000477434	SNRPF	SNRPF
SORCS2	299.763	2.19356	0.732537	3.37197e-05	0.000480036	SORCS2	SORCS2
ANKAR	474.639	-1.78371	0.506845	3.39e-05	0.000480902	ANKAR	ANKAR
PGR	56.1864	3.03766	0.956795	3.38959e-05	0.000480902	PGR	PGR
TMBIM4	1893.68	-1.67791	0.477207	3.38808e-05	0.000480902	TMBIM4	TMBIM4
SLC2A10	233.062	1.51203	0.487177	3.38242e-05	0.000480902	SLC2A10	SLC2A10
DHRS12	131.813	-1.33338	0.385781	3.41009e-05	0.000483326	DHRS12	DHRS12
GEMIN2	354.026	-1.96018	0.554419	3.42361e-05	0.000484815	GEMIN2	GEMIN2
CKS1B	28.394	-1.67229	0.489187	3.4458e-05	0.000487174	CKS1B	CKS1B
RETREG1	1025.18	1.97014	0.656274	3.44631e-05	0.000487174	RETREG1	RETREG1
RPLP2	516.019	-1.4177	0.409164	3.50207e-05	0.000494621	RPLP2	RPLP2
INO80	501.382	-1.09769	0.320563	3.55222e-05	0.000500826	INO80	INO80
KIAA1328	290.943	-1.56597	0.450782	3.55178e-05	0.000500826	KIAA1328	KIAA1328
LCLAT1	379.198	-1.14593	0.334895	3.58252e-05	0.000504656	LCLAT1	LCLAT1
CDKN1A	315.69	2.13894	0.720082	3.62612e-05	0.000510352	CDKN1A	CDKN1A
LMBRD2	378.016	1.2415	0.39801	3.63377e-05	0.000510982	LMBRD2	LMBRD2
MORN4	245.299	-1.50041	0.433438	3.64289e-05	0.000511817	MORN4	MORN4
SAMD3	83.5608	-5.30753e-06	0.0014427	3.64751e-05	0.000512019	SAMD3	SAMD3
MYL5	231.899	-1.14614e-05	0.00144271	3.65607e-05	0.000512773	MYL5	MYL5
OXNAD1	310.828	-1.56822	0.451971	3.68255e-05	0.000516038	OXNAD1	OXNAD1
SPATS2	432.101	-1.02052	0.300291	3.72607e-05	0.000521682	SPATS2	SPATS2
GPR75	632.324	1.63658	0.539063	3.76328e-05	0.000526434	GPR75	GPR75
RHBDD1	2072.38	-1.86831	0.533817	3.78571e-05	0.000529112	RHBDD1	RHBDD1
SNAPIN	1192.43	-1.46799	0.426435	3.82107e-05	0.000533264	SNAPIN	SNAPIN
ZNF493	281.603	-1.23695	0.361927	3.82204e-05	0.000533264	ZNF493	ZNF493
RPL35	789.255	-2.11126	0.599259	3.85455e-05	0.000537334	RPL35	RPL35
SEC61A1	1188.03	1.12594	0.363098	3.87116e-05	0.000539183	SEC61A1	SEC61A1
MACROH2A2	107.508	1.9844	0.656721	3.90509e-05	0.000543439	MACROH2A2	MACROH2A2
PLIN4	111.154	3.3802	1.18126	3.92903e-05	0.000546297	PLIN4	PLIN4
IFI27L2	762.412	-1.29586	0.379405	3.96115e-05	0.000550288	IFI27L2	IFI27L2
EFCAB11	337.592	-1.65206	0.477607	3.97987e-05	0.000552413	EFCAB11	EFCAB11
MDP1	386.499	-1.87218	0.537611	4.03044e-05	0.000558951	MDP1	MDP1
EEF1B2	784.019	-1.98422	0.568172	4.06417e-05	0.000563143	EEF1B2	EEF1B2
RFX4	2187.14	-0.996068	0.295224	4.06986e-05	0.000563447	RFX4	RFX4
PPP6R3	1555.43	-0.807386	0.241729	4.10222e-05	0.000567438	PPP6R3	PPP6R3
GAREM2	172.56	3.06599	1.08361	4.1138e-05	0.000567577	GAREM2	GAREM2
PHKG1	492.686	-1.95685	0.560716	4.11242e-05	0.000567577	PHKG1	PHKG1
CRIP2	2550.06	-1.42922	0.417035	4.11086e-05	0.000567577	CRIP2	CRIP2
MRPL48	340.337	-1.90331	0.547287	4.11895e-05	0.000567801	MRPL48	MRPL48
TRDMT1	698.181	-1.9804	0.567744	4.14838e-05	0.00057137	TRDMT1	TRDMT1
NFIA	4646.88	-1.35609	0.397318	4.15994e-05	0.000572472	NFIA	NFIA
FAM171B	4443.99	1.87497	0.632727	4.17848e-05	0.000574338	FAM171B	FAM171B
RRP9	103.163	1.07884	0.344489	4.18064e-05	0.000574338	RRP9	RRP9
SIAH2	132.535	1.46392	0.474098	4.18658e-05	0.000574664	SIAH2	SIAH2
UBN2	1049.43	-1.62298e-05	0.00144273	4.19961e-05	0.000575962	UBN2	UBN2
BYSL	94.169	1.19197	0.374433	4.22011e-05	0.00057828	BYSL	BYSL
FBXL19-AS1	13.5815	-2.25055	0.64482	4.273e-05	0.00058503	FBXL19-AS1	FBXL19-AS1
PHF3	2848.13	0.865587	0.278635	4.29121e-05	0.000587024	PHF3	PHF3
KREMEN1	469.452	-1.68786	0.490343	4.3307e-05	0.000591924	KREMEN1	KREMEN1
DNM1L	1200.79	-1.06389	0.316472	4.36196e-05	0.000595691	DNM1L	DNM1L
TM2D1	1128.64	-1.63314	0.475911	4.37232e-05	0.000596599	TM2D1	TM2D1
PANTR1	511.884	-1.56944	0.458261	4.39313e-05	0.000598932	PANTR1	PANTR1
ATP5MC1	331.337	-1.42406	0.418699	4.42716e-05	0.000602956	ATP5MC1	ATP5MC1
RAB5IF	749.265	-1.46688	0.430592	4.43014e-05	0.000602956	RAB5IF	RAB5IF
H1-10	575.387	1.31179	0.432504	4.43699e-05	0.000603379	H1-10	H1-10
SMIM14	459.303	-1.2804	0.378941	4.48166e-05	0.000608425	SMIM14	SMIM14
ANKRD12	5353	-1.00197e-05	0.00144271	4.48126e-05	0.000608425	ANKRD12	ANKRD12
ERGIC3	4368.6	-1.56764	0.458826	4.48587e-05	0.000608484	ERGIC3	ERGIC3
FIBIN	119.62	2.5829	0.875386	4.49829e-05	0.000609655	FIBIN	FIBIN
CP	7710.81	3.39032	1.28643	4.50911e-05	0.000610608	CP	CP
IP6K1	340.9	0.903753	0.290636	4.54555e-05	0.00061423	IP6K1	IP6K1
LRRC70	585.6	-2.754	0.775816	4.54731e-05	0.00061423	LRRC70	LRRC70
PSMG2	665.689	-1.31845	0.390033	4.54033e-05	0.00061423	PSMG2	PSMG2
RCHY1	523.946	-1.64535	0.481236	4.56032e-05	0.000615471	RCHY1	RCHY1
SEPTIN4	435.859	3.25002	1.19803	4.5653e-05	0.000615627	SEPTIN4	SEPTIN4
MAPK9	478.053	-1.12955	0.33723	4.65605e-05	0.000627339	MAPK9	MAPK9
RAF1	624.785	0.66403	0.212597	4.66773e-05	0.000628388	RAF1	RAF1
HSPE1	971.464	-1.22171	0.363528	4.67987e-05	0.000629496	HSPE1	HSPE1
THBS4	671.753	2.60729	0.936435	4.69375e-05	0.000630835	THBS4	THBS4
SBDSP1	366.052	-1.38993	0.411556	4.70554e-05	0.000631892	SBDSP1	SBDSP1
PRPS2	79.7825	1.84744	0.613244	4.73688e-05	0.000635571	PRPS2	PRPS2
CDKL3	677.909	-1.88972	0.549254	4.74136e-05	0.000635642	CDKL3	CDKL3
IFITM2	1013.43	2.70869	0.983048	4.74655e-05	0.000635809	IFITM2	IFITM2
CDKAL1	425.62	-1.0446	0.314338	4.83827e-05	0.000647556	CDKAL1	CDKAL1
RASSF4	388.999	2.05124	0.708282	4.85022e-05	0.000648616	RASSF4	RASSF4
ARHGDIA	994.269	1.60704	0.544667	4.88474e-05	0.000652691	ARHGDIA	ARHGDIA
LEPROTL1	550.427	-1.28817	0.384143	4.89455e-05	0.000653459	LEPROTL1	LEPROTL1
KCND2	175.339	3.22739	1.19695	4.92429e-05	0.000656778	KCND2	KCND2
TYW1B	167.541	-1.65072	0.486283	4.92757e-05	0.000656778	TYW1B	TYW1B
FAM168A	191.188	2.01485	0.692149	4.95343e-05	0.000659679	FAM168A	FAM168A
CRELD2	194.34	1.26329	0.416403	4.98655e-05	0.000663541	CRELD2	CRELD2
RPL18	2034.79	-1.08017e-05	0.0014427	4.9959e-05	0.000664236	RPL18	RPL18
ASPSCR1	318.605	-1.01448	0.306026	5.04254e-05	0.000669884	ASPSCR1	ASPSCR1
SLC35A4	181.529	1.7675	0.603195	5.05111e-05	0.00067047	SLC35A4	SLC35A4
ZBTB11	1073.39	-0.961317	0.290805	5.06301e-05	0.000670942	ZBTB11	ZBTB11
MORC4	302.04	1.31351	0.43364	5.05942e-05	0.000670942	MORC4	MORC4
SNF8	99.578	1.42251	0.471265	5.08407e-05	0.000673179	SNF8	SNF8
MLC1	4110.53	1.2607	0.421878	5.09945e-05	0.000674661	MLC1	MLC1
GFRA2	445.894	2.75	1.00911	5.1264e-05	0.00067767	GFRA2	GFRA2
TRIP11	988.522	0.949449	0.312831	5.14913e-05	0.000680116	TRIP11	TRIP11
ITGB1	2774.97	1.60384	0.546507	5.16431e-05	0.000681397	ITGB1	ITGB1
MTFMT	240.396	-1.16652	0.351186	5.16729e-05	0.000681397	MTFMT	MTFMT
H2BC13	252.528	-9.34666e-06	0.0014427	5.20763e-05	0.000686155	H2BC13	H2BC13
FNDC7	713.928	-2.76183	0.78597	5.22171e-05	0.000687447	FNDC7	FNDC7
KCMF1	680.865	-0.758093	0.232259	5.22758e-05	0.000687658	KCMF1	KCMF1
RPL14P1	22.4421	-1.86745	0.552223	5.27773e-05	0.000693184	RPL14P1	RPL14P1
UBA1	2649.14	1.00292	0.331283	5.2782e-05	0.000693184	UBA1	UBA1
NRF1	337.324	-1.12257	0.338274	5.30234e-05	0.000695482	NRF1	NRF1
ARHGAP20	161.144	1.99778	0.687739	5.30866e-05	0.000695482	ARHGAP20	ARHGAP20
SETDB2	484.942	-1.49525e-05	0.00144272	5.3085e-05	0.000695482	SETDB2	SETDB2
C11orf80	234.737	-1.13596e-05	0.00144271	5.32721e-05	0.000697345	C11orf80	C11orf80
LY6G6D	47.2331	-1.71798	0.512243	5.346e-05	0.000698801	LY6G6D	LY6G6D
PDCD6IPP1	28.4639	2.50134	0.816533	5.34702e-05	0.000698801	PDCD6IPP1	PDCD6IPP1
CMC1	62.1356	-1.84433	0.544348	5.36036e-05	0.000698843	CMC1	CMC1
PPP2R5D	388.599	0.950866	0.313675	5.35752e-05	0.000698843	PPP2R5D	PPP2R5D
MESD	304.319	0.604893	0.194129	5.35433e-05	0.000698843	MESD	MESD
ATP5MJ	1491.68	-1.74193	0.514213	5.36918e-05	0.000699427	ATP5MJ	ATP5MJ
ACAD10	508.493	-1.08503	0.329133	5.44732e-05	0.000708459	ACAD10	ACAD10
HDHD5	161.574	1.20847	0.399134	5.44397e-05	0.000708459	HDHD5	HDHD5
ARF5	1082.43	-1.12196	0.339665	5.49079e-05	0.000713537	ARF5	ARF5
THADA	2229.94	-1.36796	0.410468	5.50631e-05	0.000714977	THADA	THADA
KIAA0930	221.18	1.81816	0.623633	5.52249e-05	0.000716499	KIAA0930	KIAA0930
FDXR	143.655	1.43114	0.479452	5.59581e-05	0.000725427	FDXR	FDXR
PIP4K2A	245.606	1.97266	0.685829	5.60649e-05	0.000726228	PIP4K2A	PIP4K2A
SS18L2	129.772	-1.94536	0.573815	5.67135e-05	0.000734038	SS18L2	SS18L2
MITF	137.662	1.71883	0.573191	5.67738e-05	0.00073423	MITF	MITF
RPL12	272.213	-1.74212	0.515221	5.69205e-05	0.000735535	RPL12	RPL12
AP4S1	41.2271	-1.25538	0.382493	5.73588e-05	0.000740605	AP4S1	AP4S1
PTPRN2	601.015	-1.35234	0.40685	5.75433e-05	0.000742392	PTPRN2	PTPRN2
XPO4	774.505	-0.995825	0.304453	5.76766e-05	0.000743516	XPO4	XPO4
H1-1	185.004	-3.07838	0.874912	5.78322e-05	0.000744924	H1-1	H1-1
ATP5PO	3185.44	-1.82823	0.541543	5.79815e-05	0.000746251	ATP5PO	ATP5PO
TBC1D9	350.905	1.22418	0.411361	5.84706e-05	0.000751946	TBC1D9	TBC1D9
ANKRD26	762.387	-1.2857	0.389069	5.87379e-05	0.000754178	ANKRD26	ANKRD26
TXNDC17	357.796	-1.55716	0.466656	5.87022e-05	0.000754178	TXNDC17	TXNDC17
EYA3	266.177	-0.821258	0.254078	5.93463e-05	0.000761383	EYA3	EYA3
CCDC174	155.997	1.06785	0.355378	5.94496e-05	0.000762101	CCDC174	CCDC174
FAM107A	986.409	1.91163	0.675814	5.96019e-05	0.000763445	FAM107A	FAM107A
TAF1A-AS1	212.835	-1.13905e-05	0.00144271	5.97242e-05	0.000764404	TAF1A-AS1	TAF1A-AS1
MAMDC2	171.976	-6.04552e-06	0.0014427	5.99577e-05	0.000766783	MAMDC2	MAMDC2
SHISA4	345.432	2.21076	0.798029	6.01719e-05	0.000768911	SHISA4	SHISA4
PTP4A3	147.71	2.00209	0.704704	6.05526e-05	0.000773162	PTP4A3	PTP4A3
MICOS13	463.065	-1.52232	0.457799	6.06842e-05	0.000774229	MICOS13	MICOS13
KATNAL2	246.232	-1.51447	0.45611	6.08017e-05	0.000775113	KATNAL2	KATNAL2
NMNAT1	178.972	-0.930795	0.288429	6.09628e-05	0.000776478	NMNAT1	NMNAT1
POMP	2243.57	-1.16185e-05	0.00144271	6.10534e-05	0.000776478	POMP	POMP
EYA2	795.277	1.74358	0.61092	6.10168e-05	0.000776478	EYA2	EYA2
BET1	424.185	-1.20912e-05	0.00144271	6.17041e-05	0.000784134	BET1	BET1
SCARNA9	525.041	-1.7408	0.520291	6.2198e-05	0.00078937	SCARNA9	SCARNA9
RHOF	33.2374	-8.07409e-06	0.0014427	6.22142e-05	0.00078937	RHOF	RHOF
TTC9C	463.51	-1.34648	0.409023	6.23152e-05	0.000790029	TTC9C	TTC9C
WDR45	207.447	0.997464	0.332343	6.26402e-05	0.000793524	WDR45	WDR45
UBR1	1090.19	-0.886926	0.274205	6.28296e-05	0.000795298	UBR1	UBR1
KSR1	151.83	1.79235	0.62271	6.2956e-05	0.000796272	KSR1	KSR1
POLR2K	336.087	-1.80808	0.540403	6.31462e-05	0.000798051	POLR2K	POLR2K
NAA16	815.743	-2.08369	0.616323	6.33546e-05	0.000800057	NAA16	NAA16
MSRA	626.698	-1.28644	0.392166	6.35305e-05	0.00080165	MSRA	MSRA
DDX47	1069.79	-1.0871	0.334323	6.4187e-05	0.000809299	DDX47	DDX47
HMBS	277.373	-1.08801	0.33558	6.47512e-05	0.000815773	HMBS	HMBS
NKRF	200.802	0.816769	0.271509	6.50872e-05	0.000819366	NKRF	NKRF
UCKL1	341.702	-0.867205	0.269736	6.52294e-05	0.000820514	UCKL1	UCKL1
DNAJC15	331.949	-1.25048	0.386013	6.55218e-05	0.000823549	DNAJC15	DNAJC15
NIT2	351.704	-1.31535	0.402222	6.55908e-05	0.000823773	NIT2	NIT2
WDR7	1653.07	-1.0463	0.323118	6.56749e-05	0.000824186	WDR7	WDR7
CHST15	370.659	1.36971	0.472923	6.58599e-05	0.000825864	CHST15	CHST15
LOC100128325	14.6187	-3.3174	0.960497	6.60674e-05	0.00082739	LOC100128325	LOC100128325
TRAPPC6B	121.783	-1.19676	0.367064	6.60843e-05	0.00082739	TRAPPC6B	TRAPPC6B
LRP12	441.986	0.997897	0.339486	6.62646e-05	0.000829002	LRP12	LRP12
ST13	232.445	0.832657	0.278532	6.65485e-05	0.000831908	ST13	ST13
PRDM4	324.517	-1.3224	0.403184	6.67829e-05	0.00083419	PRDM4	PRDM4
ATP6V0A2	519.064	-1.08175	0.334396	6.69499e-05	0.000835628	ATP6V0A2	ATP6V0A2
SLC25A42	118.393	-1.29055	0.397069	6.72263e-05	0.000838428	SLC25A42	SLC25A42
RAB5C	809.975	1.17609	0.402337	6.73271e-05	0.000839035	RAB5C	RAB5C
FAM110B	359.415	1.56397	0.550795	6.80325e-05	0.000847171	FAM110B	FAM110B
COX7B	1114.27	-9.32099e-06	0.0014427	6.81997e-05	0.000848596	COX7B	COX7B
LGR5	158.329	3.35679	1.30344	6.85125e-05	0.00085183	LGR5	LGR5
TAP2	264.174	1.58829	0.555979	6.90513e-05	0.000856911	TAP2	TAP2
SLC35F2	224.337	-1.0349e-05	0.00144271	6.90518e-05	0.000856911	SLC35F2	SLC35F2
MAGED1	4149.97	1.24135	0.42973	6.90808e-05	0.000856911	MAGED1	MAGED1
TAAR3P	31.8974	4.22484	1.34663	7.00064e-05	0.000867723	TAAR3P	TAAR3P
ABCC1	764.822	-1.40629	0.430922	7.14533e-05	0.000884976	ABCC1	ABCC1
FMN2	3292.85	-2.47672e-05	0.00144275	7.17683e-05	0.000888194	FMN2	FMN2
KRBA2	131.576	1.27335	0.440416	7.18666e-05	0.000888728	KRBA2	KRBA2
AQR	1742.32	-1.01184	0.315347	7.19804e-05	0.000889452	AQR	AQR
RPLP1	1546.1	-1.90209	0.571898	7.21536e-05	0.000890909	RPLP1	RPLP1
UHRF2	309.877	-1.16049	0.360354	7.23876e-05	0.000893113	UHRF2	UHRF2
ABCF3	346.812	0.94825	0.321948	7.25673e-05	0.000894645	ABCF3	ABCF3
SMAP1	499.914	-0.635592	0.202267	7.27815e-05	0.000896599	SMAP1	SMAP1
FAP	243.795	2.04675	0.745628	7.34698e-05	0.000904386	FAP	FAP
PRDM5	1397.67	-1.80869	0.547481	7.40731e-05	0.000911116	PRDM5	PRDM5
PDPR2P	124.987	-1.00876	0.316647	7.41545e-05	0.000911421	PDPR2P	PDPR2P
GABBR1	435.066	1.91317	0.692556	7.45378e-05	0.000915433	GABBR1	GABBR1
ZNF254	556.565	-1.15733	0.360585	7.56026e-05	0.000927803	ZNF254	ZNF254
IFT81	1985.63	-1.54853	0.474903	7.61981e-05	0.000934399	IFT81	IFT81
CD82	458.392	1.49354	0.527525	7.67191e-05	0.000940072	CD82	CD82
ICA1L	1272.82	-1.43555	0.441899	7.69487e-05	0.000941853	ICA1L	ICA1L
TMA16	139.243	-1.1081	0.346724	7.70504e-05	0.000941853	TMA16	TMA16
PSMA7	2775.84	-1.40018	0.43191	7.70119e-05	0.000941853	PSMA7	PSMA7
MGAT3	82.9088	3.23145	1.20662	7.70985e-05	0.000941853	MGAT3	MGAT3
MAPK3	486.422	1.43703	0.509393	7.71698e-05	0.00094201	MAPK3	MAPK3
S1PR1	1516.61	1.86746	0.68105	7.77378e-05	0.000948224	S1PR1	S1PR1
ROCK2	1065.87	1.33005	0.470698	7.85267e-05	0.000957122	ROCK2	ROCK2
SRSF1	1079.71	1.03177	0.357935	7.86641e-05	0.000958072	SRSF1	SRSF1
SCNM1	522.104	-1.276	0.396907	7.87362e-05	0.000958225	SCNM1	SCNM1
CCDC163	179.689	2.60257	0.989136	7.88331e-05	0.00095868	CCDC163	CCDC163
FN3KRP	173.34	1.20437	0.420039	7.90224e-05	0.000960256	FN3KRP	FN3KRP
TRMT2B	162.143	-1.04913	0.329543	7.93786e-05	0.000963858	TRMT2B	TRMT2B
C2orf72	200.67	2.37612	0.893162	8.02434e-05	0.000973624	C2orf72	C2orf72
TRIM9	621.206	2.11389	0.785767	8.04782e-05	0.000975737	TRIM9	TRIM9
RPL18A	1579.17	-1.96508	0.595677	8.06354e-05	0.000976908	RPL18A	RPL18A
COTL1	333.695	1.83526	0.667701	8.08981e-05	0.000979353	COTL1	COTL1
LDLRAD3	1592.31	-1.42494	0.444224	8.10191e-05	0.000980082	LDLRAD3	LDLRAD3
C1orf54	415.085	-2.50543	0.745187	8.11683e-05	0.00098115	C1orf54	C1orf54
EGFLAM	132.942	2.98544	1.13876	8.12447e-05	0.000981336	EGFLAM	EGFLAM
VPS36	365.489	-0.820644	0.261643	8.14964e-05	0.000983638	VPS36	VPS36
HECTD3	191.489	1.23224	0.429015	8.23235e-05	0.000992877	HECTD3	HECTD3
SCLT1	2334.33	-8.49241e-06	0.0014427	8.3741e-05	0.00100922	SCLT1	SCLT1
TFIP11	286.929	0.930371	0.319254	8.48677e-05	0.00102203	TFIP11	TFIP11
H2BC4	1336.57	-1.81134	0.554884	8.51038e-05	0.00102411	H2BC4	H2BC4
TRAPPC2L	924.621	-1.44488	0.449564	8.55802e-05	0.00102907	TRAPPC2L	TRAPPC2L
NDUFA2	3358.98	-2.02728	0.616526	8.58121e-05	0.00103109	NDUFA2	NDUFA2
SHISA6	101.27	4.44032	1.77749	8.62712e-05	0.00103583	SHISA6	SHISA6
ITSN1	2935.4	-1.24063	0.390908	8.83121e-05	0.00105955	ITSN1	ITSN1
GCN1	2188.77	-1.37382	0.430246	8.85601e-05	0.00106015	GCN1	GCN1
RASL10B	101.496	2.25612	0.849051	8.85124e-05	0.00106015	RASL10B	RASL10B
MSN	2343.87	1.62942	0.593868	8.84408e-05	0.00106015	MSN	MSN
HAGH	498.791	-1.30486e-05	0.00144271	8.87914e-05	0.00106213	HAGH	HAGH
AP1B1	925.301	1.27721	0.454517	8.88758e-05	0.00106235	AP1B1	AP1B1
LINC00632	143.77	-1.59438	0.49703	8.89828e-05	0.00106284	LINC00632	LINC00632
GPX8	165.496	-1.10062e-05	0.00144271	8.95022e-05	0.00106825	GPX8	GPX8
DDAH1	520.95	1.6814	0.618056	8.96949e-05	0.00106951	DDAH1	DDAH1
PIBF1	982.356	3.27922e-05	0.00144287	8.97402e-05	0.00106951	PIBF1	PIBF1
SLC25A43	127.7	-1.13299	0.359633	8.98193e-05	0.00106966	SLC25A43	SLC25A43
CTU2	123.157	0.977131	0.334756	9.01843e-05	0.00107242	CTU2	CTU2
TMEM256	748.834	-1.83176	0.563999	9.01752e-05	0.00107242	TMEM256	TMEM256
FOXO1	261.141	1.21232	0.429389	9.02921e-05	0.00107291	FOXO1	FOXO1
VAMP2	199.289	1.61771	0.585929	9.04038e-05	0.00107344	VAMP2	VAMP2
TMEM67	6201.99	-2.05405	0.628672	9.20923e-05	0.00109188	TMEM67	TMEM67
SFI1	242.526	-0.905931	0.290802	9.20688e-05	0.00109188	SFI1	SFI1
MRPL34	289.079	-1.49988	0.469543	9.32831e-05	0.00110519	MRPL34	MRPL34
CSKMT	50.6085	-1.39614	0.44503	9.34802e-05	0.00110671	CSKMT	CSKMT
DCK	856.796	-1.85974	0.574079	9.38515e-05	0.00111029	DCK	DCK
RPL30	1098.55	-1.41815	0.445601	9.39518e-05	0.00111066	RPL30	RPL30
PMVK	184.89	1.58237	0.578399	9.42984e-05	0.00111394	PMVK	PMVK
PRXL2A	450.187	1.06853	0.379159	9.43825e-05	0.00111412	PRXL2A	PRXL2A
SYT5	58.3039	2.33621	0.826989	9.47783e-05	0.00111797	SYT5	SYT5
SHROOM4	93.1214	1.62022	0.569306	9.50488e-05	0.00112034	SHROOM4	SHROOM4
YTHDC2	793.959	-1.18555	0.377443	9.57966e-05	0.00112833	YTHDC2	YTHDC2
RPS18P5	7.65496	-5.6953e-06	0.0014427	9.60865e-05	0.00112926	RPS18P5	RPS18P5
BCKDK	309.554	1.18343	0.422045	9.60143e-05	0.00112926	BCKDK	BCKDK
ZNF568	164.199	-0.954371	0.308735	9.60502e-05	0.00112926	ZNF568	ZNF568
FBLN7	59.2794	2.3923	0.900918	9.62323e-05	0.00113015	FBLN7	FBLN7
TEX26	943.691	-1.03263e-05	0.00144271	9.73343e-05	0.00114226	TEX26	TEX26
FAM210A	590.514	-1.61492	0.505884	9.88207e-05	0.00115886	FAM210A	FAM210A
LIMA1	471.541	1.59479	0.589538	9.89862e-05	0.00115995	LIMA1	LIMA1
QRICH1	583.2	0.900371	0.317402	9.94362e-05	0.00116438	QRICH1	QRICH1
PCDH10	748.359	2.12388	0.818938	9.97062e-05	0.00116669	PCDH10	PCDH10
SENP6	2413.7	-0.93933	0.303372	0.000100327	0.0011731	SENP6	SENP6
NAPG	309.88	-0.817396	0.266806	0.000100745	0.00117713	NAPG	NAPG
RPL13A	6749.52	-1.78567	0.556615	0.000101154	0.00118106	RPL13A	RPL13A
PCDHB2	141.456	3.33792	1.37882	0.000101479	0.001184	PCDHB2	PCDHB2
TTYH1	2162.5	1.92013	0.734033	0.000102041	0.00118969	TTYH1	TTYH1
ENTPD3-AS1	199.779	-2.18949	0.672701	0.000102289	0.00119172	ENTPD3-AS1	ENTPD3-AS1
H2AC21	1096.28	-9.22812e-06	0.0014427	0.000103133	0.00120068	H2AC21	H2AC21
ZNF891	402.044	-0.806657	0.263724	0.000103208	0.00120069	ZNF891	ZNF891
TTC39C	533.414	-6.64856e-06	0.0014427	0.000103449	0.00120192	TTC39C	TTC39C
RPS11	2329.95	-1.755	0.54895	0.000103463	0.00120192	RPS11	RPS11
RPL15P3	14.278	-8.59199e-06	0.0014427	0.000103678	0.00120355	RPL15P3	RPL15P3
TOGARAM1	2369.01	-1.34836	0.429457	0.000103848	0.00120465	TOGARAM1	TOGARAM1
SRP14-DT	295.854	-1.53984	0.486423	0.000104076	0.00120643	SRP14-DT	SRP14-DT
ZFAND2A	311.814	-1.57891	0.497999	0.000104543	0.00121097	ZFAND2A	ZFAND2A
GNG4	153.956	2.00693	0.75804	0.00010484	0.00121353	GNG4	GNG4
C1QTNF1	41.0832	2.63465	0.917169	0.000104975	0.00121422	C1QTNF1	C1QTNF1
NSMAF	401.701	-1.11893	0.360876	0.000106256	0.00122736	NSMAF	NSMAF
PLEKHJ1	172.457	-1.20235	0.385006	0.000106263	0.00122736	PLEKHJ1	PLEKHJ1
KRT10	456.342	-1.28376	0.410625	0.000106753	0.00123213	KRT10	KRT10
TRAF5	277.454	-1.38633	0.442571	0.000107928	0.00124481	TRAF5	TRAF5
MFSD8	509.215	-1.72331	0.542241	0.000108685	0.00125264	MFSD8	MFSD8
WFDC3	138.228	-1.7904	0.564561	0.000109572	0.00126195	WFDC3	WFDC3
CHEK1	65.7896	-1.28657	0.416418	0.000109708	0.00126263	CHEK1	CHEK1
UBQLN2	511.596	0.972452	0.34902	0.0001102	0.00126738	UBQLN2	UBQLN2
MAPKAPK2	441.825	1.18835	0.434129	0.000110751	0.00127281	MAPKAPK2	MAPKAPK2
GTF2H5	213.966	-1.46145	0.466933	0.000110844	0.00127296	GTF2H5	GTF2H5
MORC2	295.479	1.04883	0.379493	0.0001118	0.00128303	MORC2	MORC2
GEMIN6	415.668	-1.21579e-05	0.00144271	0.000111976	0.00128323	GEMIN6	GEMIN6
RPS16	585.394	-1.87043	0.586555	0.000111957	0.00128323	RPS16	RPS16
PIK3CB	651.477	-0.918585	0.300315	0.00011213	0.00128407	PIK3CB	PIK3CB
ATP6V1G1	2178.66	-1.00733e-05	0.0014427	0.000112225	0.00128425	ATP6V1G1	ATP6V1G1
LAMP5	880.792	-6.57299e-06	0.0014427	0.000112437	0.00128484	LAMP5	LAMP5
MBNL3	56.224	1.26197	0.431358	0.000112402	0.00128484	MBNL3	MBNL3
ANKRD13C	875.325	-1.07289	0.348354	0.000112599	0.00128579	ANKRD13C	ANKRD13C
VAMP3	702.628	-1.17532	0.379825	0.000112944	0.00128881	VAMP3	VAMP3
SRSF4	719.778	1.10037	0.402168	0.000113512	0.00129438	SRSF4	SRSF4
DYNC2LI1	1321.08	-1.33735	0.433712	0.000115116	0.00131174	DYNC2LI1	DYNC2LI1
LIPE-AS1	35.2382	-1.01312e-05	0.0014427	0.000116313	0.00132444	LIPE-AS1	LIPE-AS1
STXBP3	1317.71	-0.928572	0.302779	0.000116556	0.00132533	STXBP3	STXBP3
IRAG1-AS1	43.1565	-2.39023	0.741882	0.000116517	0.00132533	IRAG1-AS1	IRAG1-AS1
HMGCL	528.964	-1.41692	0.454722	0.00011695	0.00132887	HMGCL	HMGCL
COA6	270.408	-1.72171	0.546462	0.000117944	0.00133923	COA6	COA6
MRPL22	284.544	-1.37425	0.443095	0.000118297	0.00134229	MRPL22	MRPL22
SMC2	526.401	1.13484	0.41707	0.000118691	0.00134581	SMC2	SMC2
ZNF157	38.9518	-1.47806	0.483342	0.000118778	0.00134585	ZNF157	ZNF157
AMOT	519.348	1.89769	0.739122	0.000119648	0.00135475	AMOT	AMOT
BTF3L4	116.262	-1.42715	0.462763	0.000119966	0.0013574	BTF3L4	BTF3L4
DUSP10	94.5487	1.73676	0.648993	0.000120256	0.00135973	DUSP10	DUSP10
KPNA7	95.942	-2.91677	0.886187	0.000120383	0.0013602	KPNA7	KPNA7
GM2A	280.315	1.52099	0.567945	0.000121411	0.00137086	GM2A	GM2A
CAVIN1	1202.48	1.29918	0.485606	0.000121653	0.00137263	CAVIN1	CAVIN1
NDUFAB1	1543.67	-1.65413	0.528073	0.000123146	0.0013885	NDUFAB1	NDUFAB1
LRRN1	2200.46	1.91685	0.755589	0.000123257	0.00138878	LRRN1	LRRN1
FMR1	395.63	1.03221	0.380539	0.000123488	0.0013904	FMR1	FMR1
CRADD	302.86	-1.44956	0.468058	0.000124044	0.00139569	CRADD	CRADD
HNRNPAB	226.29	1.10861	0.407924	0.00012425	0.00139703	HNRNPAB	HNRNPAB
SPAST	732.519	-0.788253	0.263289	0.000124458	0.00139839	SPAST	SPAST
PLEKHO1	550.689	1.28945	0.480321	0.000124834	0.00140164	PLEKHO1	PLEKHO1
OTUD5	227.049	1.58758	0.603334	0.000124962	0.0014021	OTUD5	OTUD5
REPS1	896.462	-1.01829	0.334889	0.000125344	0.00140541	REPS1	REPS1
LYPLAL1	586.482	-1.45096	0.469009	0.000126698	0.0014196	LYPLAL1	LYPLAL1
ANAPC10	210.45	-1.38976	0.452387	0.000128376	0.0014374	ANAPC10	ANAPC10
KCNN1	55.0672	2.53774	0.95459	0.000128483	0.0014376	KCNN1	KCNN1
RAB10	914.211	0.932851	0.343546	0.000128718	0.00143923	RAB10	RAB10
CRK	397.252	0.838637	0.302911	0.000129256	0.00144424	CRK	CRK
TXNRD2	131.569	1.07921	0.389607	0.000129557	0.0014466	TXNRD2	TXNRD2
TRPC1	566.324	-1.04165	0.344356	0.000130186	0.00145032	TRPC1	TRPC1
OSBP	439.501	1.10771	0.41153	0.000130094	0.00145032	OSBP	OSBP
DLG2	164.624	-1.15911e-05	0.00144271	0.000130251	0.00145032	DLG2	DLG2
RPL7AP6	12.4192	-2.14861	0.694888	0.000130006	0.00145032	RPL7AP6	RPL7AP6
H2BC12	1036.83	-1.39773	0.453697	0.000130371	0.00145066	H2BC12	H2BC12
ZNF821	60.8191	1.35617	0.488795	0.000130567	0.00145083	ZNF821	ZNF821
ATP1B2	2214.41	1.57688	0.609307	0.000130478	0.00145083	ATP1B2	ATP1B2
DUSP16	510.942	-0.93719	0.311578	0.000130749	0.00145186	DUSP16	DUSP16
PSMA3-AS1	31.1775	-1.36841	0.45142	0.000131046	0.00145415	PSMA3-AS1	PSMA3-AS1
PCDH19	316.016	2.2142	0.89351	0.000131197	0.00145483	PCDH19	PCDH19
LOC100996842	24.2342	-8.89769e-06	0.0014427	0.00013212	0.00146405	LOC100996842	LOC100996842
RNASEL	82.5278	1.87705	0.695029	0.00013299	0.00147268	RNASEL	RNASEL
GRHPR	1417.25	-1.19878e-05	0.0014427	0.000134262	0.00148472	GRHPR	GRHPR
SNHG29	11633.5	-1.9089	0.608322	0.000134249	0.00148472	SNHG29	SNHG29
NDUFS2	507.288	0.996447	0.368939	0.000134382	0.00148502	NDUFS2	NDUFS2
RANGAP1	212.016	1.39978	0.526668	0.000134506	0.00148537	RANGAP1	RANGAP1
MED6	284.297	-0.62722	0.213024	0.000134683	0.00148632	MED6	MED6
DNAJC6	315.605	-1.33783	0.437509	0.000135024	0.00148906	DNAJC6	DNAJC6
CEP89	674.017	-1.02808	0.341008	0.000135287	0.00149094	CEP89	CEP89
B3GNTL1	68.4539	-1.66404	0.536033	0.000135761	0.00149514	B3GNTL1	B3GNTL1
MRPL54	1398.85	-2.02238	0.642273	0.000136771	0.00150523	MRPL54	MRPL54
LHFPL6	76.5461	1.75078	0.666609	0.000138301	0.00152102	LHFPL6	LHFPL6
MRPL47	629.334	-1.40838	0.460097	0.000138873	0.00152628	MRPL47	MRPL47
MRPL32	527.209	-1.4611	0.476619	0.000139111	0.00152785	MRPL32	MRPL32
CCNYL1	73.0313	-1.04481e-05	0.0014427	0.000139802	0.00153334	CCNYL1	CCNYL1
MDGA2	135.323	-3.09276	0.946081	0.000139712	0.00153334	MDGA2	MDGA2
RPL18AP3	14.9915	-2.00372	0.654439	0.000140522	0.0015394	RPL18AP3	RPL18AP3
IFT88	1703.31	-1.46115	0.476783	0.000140545	0.0015394	IFT88	IFT88
GGPS1	1004.09	-1.25111	0.412244	0.000140775	0.00154054	GGPS1	GGPS1
HDDC2	840.332	-1.14057	0.378066	0.000140999	0.00154054	HDDC2	HDDC2
VDAC3	2546.04	-1.74386	0.562139	0.000141032	0.00154054	VDAC3	VDAC3
ALG5	1120.23	-9.08754e-06	0.0014427	0.000140965	0.00154054	ALG5	ALG5
TPR	3116.65	1.12058	0.422218	0.000141478	0.00154336	TPR	TPR
GAS2	211.578	-2.11462	0.671757	0.000141481	0.00154336	GAS2	GAS2
TMUB2	194.951	0.784391	0.287994	0.000141759	0.00154534	TMUB2	TMUB2
PAFAH2	128.96	-1.19161	0.39373	0.000141915	0.00154599	PAFAH2	PAFAH2
ALDOC	2252	2.63698	1.14535	0.000142816	0.00155476	ALDOC	ALDOC
LINC01708	376.769	-3.27371	0.997071	0.000143295	0.00155891	LINC01708	LINC01708
MAN2A1	3775.8	-2.06185	0.657587	0.000145102	0.00157537	MAN2A1	MAN2A1
FBXO21	436.397	0.976559	0.364142	0.00014502	0.00157537	FBXO21	FBXO21
CTXN2	31.2444	-1.96455	0.638951	0.000144911	0.00157537	CTXN2	CTXN2
ERI3	760.536	-1.11812	0.371968	0.000145255	0.00157598	ERI3	ERI3
QSOX1	399.144	1.41884	0.546745	0.0001467	0.00158525	QSOX1	QSOX1
ARSJ	50.6108	2.64426	1.04955	0.000146528	0.00158525	ARSJ	ARSJ
DNAJC18	217.116	0.845767	0.311142	0.000146626	0.00158525	DNAJC18	DNAJC18
STAT5B	385.161	0.988611	0.367071	0.000146608	0.00158525	STAT5B	STAT5B
PLPP2	45.6999	2.55066	0.99216	0.000146686	0.00158525	PLPP2	PLPP2
SNRPB2	350.179	-1.00813e-05	0.0014427	0.000146569	0.00158525	SNRPB2	SNRPB2
TUT4	2227.95	-0.91426	0.307684	0.000146946	0.00158684	TUT4	TUT4
PTP4A2	185.443	-1.15174	0.384224	0.000147433	0.00158859	PTP4A2	PTP4A2
SPHKAP	251.316	4.87586	2.9303	0.000147503	0.00158859	SPHKAP	SPHKAP
NAA50	266.921	0.87459	0.323646	0.00014724	0.00158859	NAA50	NAA50
SHC2	132.315	1.70198	0.656701	0.000147423	0.00158859	SHC2	SHC2
PROM1	647.545	-1.53872	0.503375	0.000148139	0.00159438	PROM1	PROM1
RPL38	2234.8	-1.47288	0.485522	0.000148282	0.00159484	RPL38	RPL38
SNX10-AS1	40.8743	2.87236	1.15495	0.00014853	0.00159645	SNX10-AS1	SNX10-AS1
TMEM243	124.431	-1.10653	0.371855	0.000148917	0.00159954	TMEM243	TMEM243
SMC4	599.383	1.02776	0.389277	0.000149727	0.00160438	SMC4	SMC4
IFITM3	2344.26	2.15937	0.898521	0.000149766	0.00160438	IFITM3	IFITM3
ATP11A	320.757	1.41264	0.542968	0.000149761	0.00160438	ATP11A	ATP11A
STS	130.85	1.83253	0.71933	0.0001495	0.00160438	STS	STS
TSPAN31	1243.54	-1.50427	0.493387	0.000150519	0.00161138	TSPAN31	TSPAN31
ITPRID2	1884.93	1.17057	0.44392	0.00015075	0.00161278	ITPRID2	ITPRID2
LEKR1	154.302	-7.59133e-06	0.0014427	0.000151243	0.00161698	LEKR1	LEKR1
RASSF5	77.9074	2.2752	0.885569	0.000152077	0.00162159	RASSF5	RASSF5
ST7L	640.456	-1.24853	0.4148	0.0001518	0.00162159	ST7L	ST7L
PXYLP1	458.973	1.4237	0.552358	0.000152027	0.00162159	PXYLP1	PXYLP1
FBXO16	214.717	-1.6097	0.527078	0.000151982	0.00162159	FBXO16	FBXO16
UQCRC1	825.588	1.04227	0.394846	0.000152812	0.00162835	UQCRC1	UQCRC1
KCTD21	72.7048	1.45895	0.541768	0.000153034	0.00162963	KCTD21	KCTD21
RAB3IP	583.037	-1.47936	0.486531	0.00015334	0.00162965	RAB3IP	RAB3IP
DHRS13	58.2766	1.94859	0.742197	0.000153258	0.00162965	DHRS13	DHRS13
ITPA	226.685	-0.734129	0.252292	0.000153302	0.00162965	ITPA	ITPA
TFEB	77.6342	1.60115	0.601871	0.000155129	0.00164758	TFEB	TFEB
PPCDC	86.1003	-0.972541	0.33109	0.000155624	0.00165175	PPCDC	PPCDC
LSM2	131.78	-1.20428	0.404065	0.000157674	0.00167241	LSM2	LSM2
RIOK2	228.757	0.822939	0.307077	0.000158054	0.00167533	RIOK2	RIOK2
ARHGEF26	1192.79	-1.52363e-05	0.00144271	0.000158581	0.00167981	ARHGEF26	ARHGEF26
GTF2F1	397.447	1.54703	0.611379	0.000158839	0.00168143	GTF2F1	GTF2F1
THSD1	195.33	-1.23005e-05	0.00144271	0.000159957	0.00169216	THSD1	THSD1
CFAP299	987.637	-2.46284	0.780495	0.000160401	0.00169575	CFAP299	CFAP299
CDC16	1069.92	-0.742531	0.255055	0.000161052	0.0017015	CDC16	CDC16
SEPSECS	631.117	-1.45267	0.481408	0.000161375	0.00170343	SEPSECS	SEPSECS
KPNA5	870.12	-1.24433e-05	0.00144271	0.000161446	0.00170343	KPNA5	KPNA5
RPL26L1	595.981	-1.53871	0.507927	0.000162339	0.001711	RPL26L1	RPL26L1
ME2	602.624	-0.893818	0.304862	0.000162376	0.001711	ME2	ME2
WDR83OS	376.75	-1.59249e-05	0.00144272	0.000162754	0.00171387	WDR83OS	WDR83OS
KIF21A	1049.17	1.04845	0.399935	0.000163086	0.00171624	KIF21A	KIF21A
SMARCD1	325.192	-0.864365	0.295412	0.000163321	0.00171759	SMARCD1	SMARCD1
ZNF876P	34.1892	-7.23215e-06	0.0014427	0.000163461	0.00171794	ZNF876P	ZNF876P
RPL10AP6	17.372	-2.40975	0.776084	0.000164089	0.00172341	RPL10AP6	RPL10AP6
NLGN4X	216.39	1.6721	0.671216	0.000164851	0.0017303	NLGN4X	NLGN4X
CCDC77	119.349	-0.807301	0.280047	0.000165247	0.00173332	CCDC77	CCDC77
TSN	919.214	-0.864608	0.295904	0.000166177	0.00174194	TSN	TSN
IFITM10	57.3263	2.97831	1.24223	0.000166697	0.00174625	IFITM10	IFITM10
GABRB1	49.0998	2.78545	1.09679	0.000167275	0.00175117	GABRB1	GABRB1
HYOU1	1271.13	1.49347	0.595292	0.000168768	0.00176565	HYOU1	HYOU1
TUBB2B	464.694	1.00129	0.380465	0.000169212	0.00176915	TUBB2B	TUBB2B
AGAP2-AS1	53.8652	2.40169	0.956756	0.000169596	0.00177201	AGAP2-AS1	AGAP2-AS1
FLVCR1	219.16	-1.27252e-05	0.00144271	0.000170541	0.00178073	FLVCR1	FLVCR1
AKAP7	341.154	-9.54284e-06	0.0014427	0.000170662	0.00178083	AKAP7	AKAP7
COX7A1	466.362	-3.09604	0.964497	0.000171726	0.00179078	COX7A1	COX7A1
FLOT2	500.4	1.29063	0.506743	0.000171987	0.00179234	FLOT2	FLOT2
CDIN1	122.732	-0.808075	0.280957	0.000172819	0.00179961	CDIN1	CDIN1
RPS5	5799.98	-1.8391	0.602025	0.000172909	0.00179961	RPS5	RPS5
STARD4	71.1054	1.3642	0.51197	0.000174063	0.00180882	STARD4	STARD4
DDX55	161.74	-0.887003	0.303909	0.000174131	0.00180882	DDX55	DDX55
GLUD2	37.8993	1.50384	0.531234	0.000173969	0.00180882	GLUD2	GLUD2
VDAC1	204.194	1.2538	0.492955	0.000175257	0.00181936	VDAC1	VDAC1
YEATS4	596.988	-1.85282	0.608171	0.000175961	0.00182549	YEATS4	YEATS4
VSTM2L	225.231	2.49874	1.09643	0.000176982	0.00183489	VSTM2L	VSTM2L
EFCAB2	625.102	-1.96351	0.641818	0.000177517	0.00183807	EFCAB2	EFCAB2
FAM227A	568.086	-1.46148	0.487685	0.000177516	0.00183807	FAM227A	FAM227A
LOC648987	119.657	-1.77119	0.585378	0.000177633	0.00183809	LOC648987	LOC648987
COP1-DT	110.242	-8.86299e-06	0.0014427	0.000177867	0.00183933	COP1-DT	COP1-DT
DBI	1332.81	1.10787	0.430587	0.000178624	0.00184124	DBI	DBI
ACKR3	569.84	1.40653	0.563063	0.000178609	0.00184124	ACKR3	ACKR3
VHL	229.667	0.824918	0.311136	0.0001786	0.00184124	VHL	VHL
ZCCHC7	447.977	-1.23246	0.418167	0.000178542	0.00184124	ZCCHC7	ZCCHC7
LDHD	137.235	1.84772	0.753637	0.000178363	0.00184124	LDHD	LDHD
UBXN8	206.905	-1.2968	0.438623	0.000179359	0.00184764	UBXN8	UBXN8
BCLAF1	1445.93	0.713569	0.269493	0.000179567	0.00184859	BCLAF1	BCLAF1
COASY	412.38	0.861646	0.329558	0.000180545	0.00185748	COASY	COASY
DIMT1	353.085	-1.18873	0.404516	0.000180956	0.00186052	DIMT1	DIMT1
CCDC69	140.596	2.62597	1.15304	0.000182341	0.00186738	CCDC69	CCDC69
CLVS2	26.4483	9.30427e-07	0.0014427	0.000182435	0.00186738	CLVS2	CLVS2
YARS2	223.186	-0.864075	0.299597	0.000182366	0.00186738	YARS2	YARS2
SAV1	467.794	-0.605979	0.213101	0.000181784	0.00186738	SAV1	SAV1
PHKG2	307.415	-0.950604	0.32699	0.00018235	0.00186738	PHKG2	PHKG2
ADCY9	181.516	1.72727	0.707107	0.000182392	0.00186738	ADCY9	ADCY9
PMP22	576.543	0.849027	0.324915	0.000181867	0.00186738	PMP22	PMP22
VPS4A	595.452	0.639701	0.239765	0.000183165	0.00187366	VPS4A	VPS4A
USP25	1117.18	-0.675272	0.236273	0.000183693	0.00187787	USP25	USP25
FNIP2	369.867	1.26086	0.493997	0.000183871	0.0018785	FNIP2	FNIP2
POLB	614.221	-1.64742	0.548347	0.000184021	0.00187883	POLB	POLB
TDRD1	51.4924	2.98561	1.21892	0.000184926	0.00188688	TDRD1	TDRD1
H2BC3	1283.04	-6.46522e-06	0.0014427	0.000185246	0.00188895	H2BC3	H2BC3
MEGF9	528.623	1.23139	0.487864	0.000185854	0.00189395	MEGF9	MEGF9
QARS1	752.126	0.685613	0.258884	0.000186252	0.0018968	QARS1	QARS1
LYSMD3	198.463	0.903054	0.34924	0.000186582	0.00189896	LYSMD3	LYSMD3
PLCD1	672.439	1.64891	0.677895	0.00018697	0.00190171	PLCD1	PLCD1
SLF2	1334.6	-0.97722	0.337006	0.000187386	0.00190474	SLF2	SLF2
NDUFS4	1201.95	-1.28986	0.437676	0.000187899	0.00190875	NDUFS4	NDUFS4
TMEM185B	256.729	1.3307	0.527203	0.000188201	0.00191061	TMEM185B	TMEM185B
RPS20	797.407	-1.63673	0.546484	0.000188504	0.00191248	RPS20	RPS20
ZNF420	335.601	-1.36617	0.462098	0.000188957	0.00191586	ZNF420	ZNF420
SNAPC5	437.714	-1.15204	0.394638	0.00019002	0.00192543	SNAPC5	SNAPC5
POLE2	95.7223	-2.2091	0.721491	0.000191621	0.00194044	POLE2	POLE2
RAMAC	214.737	-1.44903	0.490882	0.000192525	0.00194836	RAMAC	RAMAC
WBP11	352.402	1.11443	0.440589	0.000193308	0.00195506	WBP11	WBP11
PROX1	208.448	1.96004	0.83265	0.000193966	0.00196043	PROX1	PROX1
COA5	498.423	-1.26272	0.430534	0.000194083	0.00196043	COA5	COA5
SSBP2	2634.69	-1.2374	0.422455	0.000194632	0.00196475	SSBP2	SSBP2
CCDC62	224.526	-8.25107e-06	0.0014427	0.000195263	0.00196874	CCDC62	CCDC62
BECN1	321.674	0.793296	0.301476	0.000195273	0.00196874	BECN1	BECN1
C8orf88	105.815	1.8727	0.781993	0.000195644	0.00197125	C8orf88	C8orf88
ACTN2	76.7649	1.67885	0.644987	0.000195988	0.00197252	ACTN2	ACTN2
WDPCP	904.299	-1.05049e-05	0.0014427	0.000196014	0.00197252	WDPCP	WDPCP
UNC50	1298.93	-1.16404	0.400376	0.000196227	0.00197343	UNC50	UNC50
TSPAN12	104.462	1.41832	0.559178	0.000196366	0.00197359	TSPAN12	TSPAN12
PGAP4	120.78	1.51326	0.615388	0.000196786	0.00197657	PGAP4	PGAP4
TMEM204	34.6471	1.51127	0.558723	0.000197183	0.00197933	TMEM204	TMEM204
ZNF91	1319.11	-1.47795e-05	0.00144272	0.000197452	0.00198079	ZNF91	ZNF91
FAU	3342.08	-1.84042	0.611717	0.000197907	0.00198413	FAU	FAU
SMIM15	36.0724	1.16792	0.422761	0.000198114	0.00198496	SMIM15	SMIM15
ZRANB3	275.428	-0.689465	0.244499	0.000199221	0.00199481	ZRANB3	ZRANB3
PCDHA10	123.582	3.61936	1.78158	0.000200599	0.00200735	PCDHA10	PCDHA10
RPS13	2725.16	-2.03548	0.671568	0.000200848	0.00200735	RPS13	RPS13
HDAC6	675.493	0.845841	0.328473	0.000200832	0.00200735	HDAC6	HDAC6
RBIS	322.248	-2.02945	0.670497	0.000201131	0.00200894	RBIS	RBIS
POLR2H	488.557	-1.28392	0.439393	0.000203035	0.0020267	POLR2H	POLR2H
WIPF1	149.866	1.77887	0.731554	0.000204454	0.0020396	WIPF1	WIPF1
DCTN1	1028.17	1.39918	0.574172	0.000206043	0.00205418	DCTN1	DCTN1
TBX1	30.8858	3.09433	1.26533	0.000206488	0.00205734	TBX1	TBX1
ORMDL2	490.327	-1.62794	0.550183	0.000209333	0.0020844	ORMDL2	ORMDL2
FAM221A	137.761	-1.43622	0.492457	0.000209891	0.00208866	FAM221A	FAM221A
LAMA4	588.376	1.95316	0.846202	0.000210224	0.00209068	LAMA4	LAMA4
TGFB2	1119.96	1.46261	0.603985	0.000211489	0.00210196	TGFB2	TGFB2
NPHP1	1236.01	-1.30478	0.448614	0.000212902	0.00210887	NPHP1	NPHP1
RPL23AP42	11.9942	-2.27326	0.762933	0.000212969	0.00210887	RPL23AP42	RPL23AP42
MTBP	126.629	-1.31025	0.453377	0.000212866	0.00210887	MTBP	MTBP
ARID2	1555.38	-0.826815	0.291773	0.000212948	0.00210887	ARID2	ARID2
MGAT4C	77.9813	4.75712	2.17957	0.000212714	0.00210887	MGAT4C	MGAT4C
LRP3	223.432	1.23058	0.491568	0.000212927	0.00210887	LRP3	LRP3
DNAJC17	80.8721	-1.17678e-05	0.00144271	0.00021329	0.00211046	DNAJC17	DNAJC17
ELAC1	413.685	-1.01326e-05	0.0014427	0.000213392	0.00211046	ELAC1	ELAC1
UQCR10	1582.04	-1.2197	0.421519	0.000214375	0.00211888	UQCR10	UQCR10
PPHLN1	1007.05	-1.36278e-05	0.00144271	0.000214884	0.0021226	PPHLN1	PPHLN1
DNAJC7	561.799	0.767326	0.299736	0.000216385	0.00213613	DNAJC7	DNAJC7
ARMC8	537.577	-0.686235	0.245132	0.000216549	0.00213643	ARMC8	ARMC8
NDUFB1	324.519	-1.88908	0.632964	0.000216733	0.00213694	NDUFB1	NDUFB1
ZNF706	38.8402	-1.07167	0.383221	0.000217165	0.00213988	ZNF706	ZNF706
TWF2	219.463	1.0349	0.406209	0.000217576	0.00214204	TWF2	TWF2
ELP3	625.981	-0.945559	0.332134	0.000217783	0.00214204	ELP3	ELP3
SYNE2	4115.78	1.67084	0.71138	0.00021772	0.00214204	SYNE2	SYNE2
RAN	1950.77	-1.23504	0.427528	0.000218126	0.00214411	RAN	RAN
SERBP1	357.151	1.13869	0.455472	0.000218611	0.00214625	SERBP1	SERBP1
C1QL1	127.687	2.24972	0.980829	0.000218507	0.00214625	C1QL1	C1QL1
SLC9C2	793.545	-1.88321	0.631501	0.000219006	0.00214882	SLC9C2	SLC9C2
SMDT1	1407.06	-1.55915	0.531084	0.000219514	0.0021525	SMDT1	SMDT1
MAP7D3	239.23	1.00948	0.395712	0.000220437	0.00216023	MAP7D3	MAP7D3
TP53BP2	1215.43	1.13643	0.456769	0.00022059	0.00216042	TP53BP2	TP53BP2
RAB9B	24.9873	1.58148	0.606273	0.00022075	0.00216067	RAB9B	RAB9B
ZDHHC18	58.5888	1.33079	0.511894	0.000221628	0.00216794	ZDHHC18	ZDHHC18
METTL25	483.06	-1.82086	0.61335	0.000221786	0.00216817	METTL25	METTL25
CDK8	366.763	-1.12548	0.392038	0.000222316	0.00217203	CDK8	CDK8
NDUFS3	1478.56	-1.23178	0.427336	0.000222722	0.00217468	NDUFS3	NDUFS3
LINC01013	124.331	-1.72942	0.586653	0.000224756	0.00219321	LINC01013	LINC01013
SELENON	957.377	1.61767	0.690326	0.000225303	0.00219584	SELENON	SELENON
MSH4	70.0807	-7.13461e-06	0.0014427	0.000225337	0.00219584	MSH4	MSH4
SLX4IP	173.018	-1.18041e-05	0.00144271	0.000225435	0.00219584	SLX4IP	SLX4IP
STT3B	1491.17	0.570205	0.221019	0.000225641	0.00219652	STT3B	STT3B
C15orf40	269.09	-1.30376	0.452224	0.000226954	0.00220797	C15orf40	C15orf40
ETV2	81.4814	-2.59528	0.849707	0.000228616	0.0022228	ETV2	ETV2
PODXL	175.265	1.57387	0.653084	0.000228812	0.00222336	PODXL	PODXL
CASP2	195.933	-1.58227e-05	0.00144271	0.000229177	0.00222556	CASP2	CASP2
DNAJC27-AS1	286.346	-1.23903	0.431796	0.000229379	0.00222618	DNAJC27-AS1	DNAJC27-AS1
MPPED2	88.9124	2.60576	1.19623	0.000229863	0.00222953	MPPED2	MPPED2
RPS25	2616.8	-1.47719	0.507832	0.000230166	0.00223113	RPS25	RPS25
CDYL	353.716	1.12071	0.4569	0.000231002	0.00223789	CDYL	CDYL
RNF19B	528.73	-1.37922	0.476743	0.000231406	0.00224045	RNF19B	RNF19B
SEMA5B	137.917	2.47904	1.11591	0.000233319	0.00225761	SEMA5B	SEMA5B
RPL9	4341.11	-2.29074	0.75961	0.000234271	0.00226411	RPL9	RPL9
ZNF407-AS1	100.394	-0.985442	0.350512	0.000234252	0.00226411	ZNF407-AS1	ZNF407-AS1
GIN1	449.171	-1.66584	0.568841	0.000234804	0.00226789	GIN1	GIN1
ULK3	237.25	-0.958824	0.341132	0.000236104	0.00227909	ULK3	ULK3
BCDIN3D-AS1	29.0481	-1.00224e-05	0.0014427	0.000236668	0.00228316	BCDIN3D-AS1	BCDIN3D-AS1
ZNF551	119.88	-1.02611	0.363686	0.000237672	0.00229147	ZNF551	ZNF551
ZCCHC8	450.245	-0.924529	0.329028	0.000239183	0.00230466	ZCCHC8	ZCCHC8
DIXDC1	343.236	-0.922159	0.33025	0.000240032	0.00231145	DIXDC1	DIXDC1
LINC01340	12.4653	-3.90129	1.22923	0.00024025	0.00231217	LINC01340	LINC01340
HPCAL4	81.1881	2.66119	1.21372	0.000240492	0.0023128	HPCAL4	HPCAL4
RPS15P4	19.8433	-7.93475e-06	0.0014427	0.000240742	0.0023128	RPS15P4	RPS15P4
KIFC3	143.431	1.13666	0.454629	0.000240746	0.0023128	KIFC3	KIFC3
COL5A2	404.707	1.7944	0.7852	0.000241423	0.00231792	COL5A2	COL5A2
FAM229A	42.8416	-8.72593e-06	0.0014427	0.000242045	0.00232251	FAM229A	FAM229A
RGL1	552.723	1.11726	0.45877	0.000242726	0.00232627	RGL1	RGL1
PLIN3	492.918	0.988722	0.399094	0.000242648	0.00232627	PLIN3	PLIN3
USF3	557.125	1.34195	0.563788	0.000243043	0.00232792	USF3	USF3
SEC23IP	764.25	-0.487281	0.179162	0.000244465	0.00234015	SEC23IP	SEC23IP
ZNF737	138.228	-1.64987	0.56863	0.00024495	0.00234339	ZNF737	ZNF737
GTF2A2	315.254	-1.27244	0.446238	0.00024531	0.00234545	GTF2A2	GTF2A2
BTAF1	1323.59	-0.834625	0.299598	0.000246013	0.00234938	BTAF1	BTAF1
RADX	581.97	1.10245	0.45293	0.000245946	0.00234938	RADX	RADX
BRINP3	241.454	3.32468	1.88098	0.000246349	0.0023512	BRINP3	BRINP3
ZBED3	155.352	2.2379	1.02869	0.000248992	0.00237501	ZBED3	ZBED3
USP54	1278.25	-0.940833	0.336012	0.000249468	0.00237674	USP54	USP54
PAPLN	84.6913	2.05565	0.870191	0.000249428	0.00237674	PAPLN	PAPLN
TMEM225B	27.9564	-1.61701	0.566173	0.000250582	0.00238593	TMEM225B	TMEM225B
PABIR3	240.663	-1.92592	0.653955	0.000251743	0.00239558	PABIR3	PABIR3
FAHD2A	114.858	0.698925	0.272282	0.000252433	0.00240072	FAHD2A	FAHD2A
MEG3	268.85	2.34376	1.0916	0.00025349	0.0024082	MEG3	MEG3
GREB1L	1140.21	2.06314	0.944011	0.000253518	0.0024082	GREB1L	GREB1L
TRIP4	279.146	-0.9705	0.347112	0.000255192	0.00242267	TRIP4	TRIP4
ZBTB44	1040.07	-1.03996	0.370803	0.000255856	0.00242754	ZBTB44	ZBTB44
BRF1	370.774	-1.23518	0.435479	0.000256287	0.0024302	BRF1	BRF1
NDUFA4	1478.54	-1.74936	0.601051	0.000258053	0.00244551	NDUFA4	NDUFA4
HSD17B12	946.424	-0.865794	0.312309	0.000258619	0.00244798	HSD17B12	HSD17B12
REEP6	206.337	1.68282	0.735536	0.000258568	0.00244798	REEP6	REEP6
ANXA2R	37.5937	-1.90663	0.658848	0.000259305	0.00245304	ANXA2R	ANXA2R
APH1A	940.441	1.12446	0.468257	0.000259695	0.00245385	APH1A	APH1A
ZNF566	157.188	-1.09572	0.392989	0.000259679	0.00245385	ZNF566	ZNF566
MRFAP1L1	431.679	0.956371	0.392096	0.000260845	0.00246327	MRFAP1L1	MRFAP1L1
DTX4	230.23	2.26579	1.06731	0.000261046	0.00246372	DTX4	DTX4
ANKRD37	283.504	-1.92929	0.65912	0.000261533	0.00246687	ANKRD37	ANKRD37
PPP3CC	379.263	-1.19355	0.42342	0.000261765	0.00246761	PPP3CC	PPP3CC
NCL	3061.03	1.19979	0.504597	0.000262861	0.00247649	NCL	NCL
SWI5	307.918	-1.43375	0.502921	0.000263607	0.00248207	SWI5	SWI5
EFNB3	916.432	1.7211	0.767344	0.000263915	0.00248352	EFNB3	EFNB3
GRPEL1	189.055	0.853382	0.341986	0.000265133	0.00249207	GRPEL1	GRPEL1
ERC1	1332.05	-1.00107	0.358955	0.00026506	0.00249207	ERC1	ERC1
COQ6	209.906	-1.03355	0.37206	0.000265847	0.00249732	COQ6	COQ6
UBA52	857.008	-1.03336	0.370412	0.000266361	0.00250069	UBA52	UBA52
RABGGTB	468.727	-1.15031	0.410317	0.00026725	0.00250757	RABGGTB	RABGGTB
UBE2Q1	326.432	0.904718	0.368911	0.000269818	0.00252872	UBE2Q1	UBE2Q1
DYNC1I1	371.121	2.662	1.3337	0.000269681	0.00252872	DYNC1I1	DYNC1I1
TAB3	255.303	1.05385	0.434603	0.000270729	0.00253578	TAB3	TAB3
EIF3M	1957.7	-1.05625	0.378771	0.000271737	0.00254374	EIF3M	EIF3M
H2BC11	1293.51	-6.61146e-06	0.0014427	0.000272667	0.00255097	H2BC11	H2BC11
FRRS1L	181.642	1.526	0.650592	0.000273133	0.00255384	FRRS1L	FRRS1L
DDAH2	462.685	1.36465	0.586441	0.000273656	0.00255625	DDAH2	DDAH2
GTF2IP1	28.3858	2.00425	0.838245	0.000273708	0.00255625	GTF2IP1	GTF2IP1
GALNT2	1033.51	1.26684	0.540108	0.000274413	0.00256135	GALNT2	GALNT2
BCAS4	68.1473	-9.65304e-06	0.0014427	0.000275823	0.00257302	BCAS4	BCAS4
CLEC14A	256.131	2.0604	0.949536	0.000276492	0.00257777	CLEC14A	CLEC14A
TPTE2	15.0146	-5.56225e-06	0.0014427	0.000277128	0.0025822	TPTE2	TPTE2
PID1	147.809	2.42956	1.16792	0.00027742	0.00258225	PID1	PID1
CA5BP1	122.911	-0.944558	0.345052	0.000277454	0.00258225	CA5BP1	CA5BP1
MYL12B	1589.03	-1.66003	0.577855	0.000277653	0.0025826	MYL12B	MYL12B
PARP11	98.9536	-0.858934	0.31423	0.00027783	0.00258276	PARP11	PARP11
MARS1	1085.31	-0.737407	0.270703	0.000280762	0.00260851	MARS1	MARS1
TSPAN15	142.316	1.15586	0.470498	0.000282555	0.00262301	TSPAN15	TSPAN15
CHST9	769.985	2.07293	0.982014	0.000282649	0.00262301	CHST9	CHST9
ZNF624	89.3391	1.00188	0.410852	0.000284071	0.0026347	ZNF624	ZNF624
SUN1	1472.15	-0.895118	0.326068	0.000284893	0.00263946	SUN1	SUN1
POLR1D	829.313	-1.26235e-05	0.00144271	0.000284913	0.00263946	POLR1D	POLR1D
SDC3	871.663	1.93812	0.904769	0.000285756	0.00264444	SDC3	SDC3
XKR9	64.5833	-1.91461	0.663834	0.000285779	0.00264444	XKR9	XKR9
CFAP300	2610.85	-1.95064	0.672106	0.000288168	0.00266501	CFAP300	CFAP300
ERRFI1	254.405	1.16374	0.493245	0.000289014	0.0026679	ERRFI1	ERRFI1
PPP4R2	262.935	0.963422	0.402366	0.00028911	0.0026679	PPP4R2	PPP4R2
TRIM52	70.6597	1.02855	0.412675	0.000289143	0.0026679	TRIM52	TRIM52
B3GLCT	1848.84	-9.72086e-06	0.0014427	0.000288841	0.0026679	B3GLCT	B3GLCT
RPS10	1373.12	-1.93568	0.667917	0.000289508	0.00266974	RPS10	RPS10
SCAI	213.436	-1.24898	0.447118	0.000289843	0.0026713	SCAI	SCAI
N6AMT1	148.308	-1.15897	0.418643	0.000290115	0.00267228	N6AMT1	N6AMT1
FGD4	653.601	-1.41444	0.502018	0.000291852	0.00268674	FGD4	FGD4
SNHG9	60.3869	-1.26808	0.460044	0.000292682	0.00269284	SNHG9	SNHG9
GET1	1509.67	-1.47184	0.520735	0.000293109	0.00269523	GET1	GET1
CDC37	536.44	1.16077	0.494015	0.000293507	0.00269735	CDC37	CDC37
AAMP	650.012	0.975959	0.407692	0.00029419	0.00269747	AAMP	AAMP
CELF2	772.35	0.957443	0.400379	0.000294187	0.00269747	CELF2	CELF2
PSMD7	292.586	0.791573	0.32572	0.000293964	0.00269747	PSMD7	PSMD7
CASC3	1028.24	1.13399	0.483415	0.00029395	0.00269747	CASC3	CASC3
RPL39	861.377	-2.0469	0.70377	0.000294874	0.0027022	RPL39	RPL39
MYRF	106.914	2.44697	1.15278	0.000295129	0.002703	MYRF	MYRF
MRPL14	517.995	-1.44343	0.51168	0.000295303	0.00270306	MRPL14	MRPL14
ARHGAP31-AS1	12.162	4.11368	1.55501	0.000296199	0.00270972	ARHGAP31-AS1	ARHGAP31-AS1
RNF216	1013.9	-0.656853	0.244319	0.000296829	0.00271394	RNF216	RNF216
ITSN2	557.951	0.748846	0.307442	0.000298472	0.00272741	ITSN2	ITSN2
PAPPA2	360.683	2.12512	1.02196	0.000298995	0.00273064	PAPPA2	PAPPA2
TRA2A	782.479	-0.647943	0.241388	0.000299723	0.0027327	TRA2A	TRA2A
TRIM8	725.824	1.56844	0.705028	0.00029973	0.0027327	TRIM8	TRIM8
ARSA	264.327	1.14723	0.484842	0.000299391	0.0027327	ARSA	ARSA
MAPK8IP1	520.538	1.75124	0.802754	0.000300836	0.00273968	MAPK8IP1	MAPK8IP1
CSNK2A2	330.549	0.897319	0.372592	0.00030067	0.00273968	CSNK2A2	CSNK2A2
PITPNC1	1207.9	-1.58124	0.558225	0.000302973	0.00275758	PITPNC1	PITPNC1
TCTN2	1861.69	-1.37961	0.492719	0.000304063	0.00276438	TCTN2	TCTN2
HAPLN3	33.2769	2.19233	0.885734	0.000304008	0.00276438	HAPLN3	HAPLN3
CCDC32	253.048	-1.20875	0.436424	0.000304592	0.00276763	CCDC32	CCDC32
CTPS1	129.6	-1.03288	0.377185	0.000306518	0.00278042	CTPS1	CTPS1
FHL3	80.8888	1.26421	0.523998	0.000306514	0.00278042	FHL3	FHL3
FABP6	142.889	3.20032	1.77764	0.000306417	0.00278042	FABP6	FABP6
EXOC7	1011.15	0.817293	0.339335	0.000307347	0.00278637	EXOC7	EXOC7
ZNF135	163.126	-1.10066	0.402415	0.000308271	0.00279317	ZNF135	ZNF135
TSHZ2	118.848	2.46278	1.17961	0.0003106	0.00281269	TSHZ2	TSHZ2
NAE1	873.048	-1.21117	0.438173	0.00031107	0.00281536	NAE1	NAE1
HSCB	389.874	-8.51788e-06	0.0014427	0.000311541	0.00281805	HSCB	HSCB
PNPLA2	348.071	1.22698	0.532026	0.000313372	0.00283183	PNPLA2	PNPLA2
TOB2	1203.89	1.05915	0.452517	0.000313417	0.00283183	TOB2	TOB2
CAPN2	1359.72	1.06778	0.458964	0.000315397	0.00284749	CAPN2	CAPN2
RBM33	761.99	-1.08738	0.39707	0.000315504	0.00284749	RBM33	RBM33
CHST7	49.8567	1.38254	0.583867	0.000315739	0.00284802	CHST7	CHST7
HCN1	453.628	2.42262	1.24505	0.000316049	0.00284922	HCN1	HCN1
CDC5L	1108.84	0.552564	0.225699	0.000316974	0.00285436	CDC5L	CDC5L
TEX9	2639.84	-1.6896	0.596422	0.000316869	0.00285436	TEX9	TEX9
WDR31	197.792	-1.06903	0.391292	0.000317214	0.00285492	WDR31	WDR31
ASH2L	703.922	-0.842045	0.31262	0.000317683	0.00285755	ASH2L	ASH2L
DDR1	4090.09	1.26427	0.550292	0.000318147	0.00286012	DDR1	DDR1
SRPX	53.5731	2.68595	1.25829	0.000319376	0.00286958	SRPX	SRPX
STRN	477.681	0.876733	0.368637	0.00032046	0.00287771	STRN	STRN
CDH23	1273.42	1.4065	0.626079	0.000321021	0.00288113	CDH23	CDH23
MFSD12	106.34	1.27722	0.540295	0.000321203	0.00288117	MFSD12	MFSD12
ERCC6	438.601	0.807151	0.33689	0.000321661	0.00288257	ERCC6	ERCC6
RFFL	68.2067	1.14085	0.468133	0.000321718	0.00288257	RFFL	RFFL
ENO3	64.0558	-1.84841	0.649679	0.000322348	0.002885	ENO3	ENO3
ABHD17A	69.5042	1.21716	0.510638	0.000322257	0.002885	ABHD17A	ABHD17A
ARMC2	2408.92	-1.44309	0.517444	0.000323085	0.00289	ARMC2	ARMC2
VEZF1	709.892	0.893599	0.377665	0.000323471	0.00289184	VEZF1	VEZF1
DNAAF9	738.159	-1.16223	0.423617	0.000323724	0.0028925	DNAAF9	DNAAF9
OST4	1534.37	-1.37097	0.494101	0.000326191	0.00291222	OST4	OST4
VGLL3	25.573	3.09908	1.26866	0.000326293	0.00291222	VGLL3	VGLL3
NTSR2	85.3396	3.79988	2.16396	0.000333075	0.0029711	NTSR2	NTSR2
MPZL3	14.7919	-2.14461	0.755376	0.000334017	0.00297785	MPZL3	MPZL3
MTMR4	522.613	1.14529	0.497656	0.00033423	0.0029781	MTMR4	MTMR4
CHST11	172.372	1.41352	0.622904	0.000334589	0.00297966	CHST11	CHST11
MAPK7	306.501	1.22261	0.53601	0.000335466	0.00298581	MAPK7	MAPK7
ACTR8	378.274	0.750302	0.31255	0.000336612	0.00299408	ACTR8	ACTR8
SWSAP1	65.8861	-6.80296e-06	0.00144269	0.000336766	0.00299408	SWSAP1	SWSAP1
BLVRA	239.17	0.73827	0.306334	0.000337523	0.00299915	BLVRA	BLVRA
DENND1B	622.445	-1.44948	0.522777	0.000338747	0.00300836	DENND1B	DENND1B
KLHL8	419.345	-1.4448	0.521229	0.000339193	0.00300901	KLHL8	KLHL8
JMJD6	181.515	1.06476	0.454824	0.000339133	0.00300901	JMJD6	JMJD6
PRDX1	1618.99	0.959458	0.41361	0.000339627	0.0030112	PRDX1	PRDX1
SLIT1	116.461	3.0732	1.69958	0.000341347	0.00302478	SLIT1	SLIT1
CXCL1	144.639	3.89846	2.7827	0.000341649	0.00302506	CXCL1	CXCL1
ZNF528	335.239	-0.978927	0.362399	0.000341754	0.00302506	ZNF528	ZNF528
SLC4A8	397.84	1.23317	0.547116	0.000344223	0.00304523	SLC4A8	SLC4A8
SIVA1	816.046	-1.89927	0.670574	0.000345716	0.00305676	SIVA1	SIVA1
M1AP	85.9963	3.19333	1.68364	0.00034723	0.00306679	M1AP	M1AP
DOP1B	480.679	-1.33145	0.484413	0.000347167	0.00306679	DOP1B	DOP1B
RCC1	438.811	-1.06695	0.394946	0.000347758	0.00306977	RCC1	RCC1
ACAP1	277.33	-1.59272	0.572364	0.000348954	0.00307863	ACAP1	ACAP1
TLK1	515.91	-0.80405	0.302951	0.00035008	0.0030835	TLK1	TLK1
NSG1	1414.71	1.8284	0.883786	0.000349901	0.0030835	NSG1	NSG1
UQCR11	5348.8	-1.68744	0.603037	0.000349772	0.0030835	UQCR11	UQCR11
CAVIN2	166.403	1.46365	0.652627	0.000351927	0.00309807	CAVIN2	CAVIN2
CWC22	553.796	0.75662	0.320801	0.000353314	0.00310827	CWC22	CWC22
LRFN5	128.934	1.66496	0.757758	0.000353471	0.00310827	LRFN5	LRFN5
ZCCHC9	237.003	-1.24327	0.457233	0.000354272	0.00311361	ZCCHC9	ZCCHC9
RNF146	610.56	0.698364	0.295099	0.00035447	0.00311365	RNF146	RNF146
BEX4	460.615	0.917281	0.395313	0.000354901	0.00311574	BEX4	BEX4
DCTD	413.036	-0.681932	0.260381	0.000356833	0.00313099	DCTD	DCTD
NDUFA1	3003.03	-1.47727	0.535558	0.000357339	0.00313372	NDUFA1	NDUFA1
MRPL10	138.631	0.766517	0.314725	0.000357846	0.00313646	MRPL10	MRPL10
CACNB2	165.515	-1.93772	0.686314	0.000359229	0.00314687	CACNB2	CACNB2
DLAT	722.089	-0.76284	0.28952	0.000359753	0.00314975	DLAT	DLAT
ELOC	273.787	-1.50416	0.545831	0.000360396	0.00315366	ELOC	ELOC
ZGRF1	373.336	-1.09309	0.406676	0.000361615	0.00316261	ZGRF1	ZGRF1
CLIC4	1073.53	1.58632	0.740255	0.000362089	0.00316503	CLIC4	CLIC4
TIAM1	2264.18	-1.45098	0.527446	0.000362556	0.0031674	TIAM1	TIAM1
ZNF823	325.077	-1.51451	0.549151	0.00036428	0.00318073	ZNF823	ZNF823
TMEM218	445.29	-1.40719	0.514001	0.000364973	0.00318505	TMEM218	TMEM218
BDH1	130.843	1.34226	0.596042	0.000365721	0.00318986	BDH1	BDH1
PCID2	609.027	-1.22754	0.453158	0.000366124	0.00319164	PCID2	PCID2
GPKOW	451.412	0.994319	0.431515	0.000367538	0.00320223	GPKOW	GPKOW
FAM98A	336.261	0.983642	0.427427	0.00036846	0.00320721	FAM98A	FAM98A
NSUN5P2	101.379	-0.865418	0.328931	0.000368507	0.00320721	NSUN5P2	NSUN5P2
ANO10	449.966	-0.726416	0.277808	0.000369392	0.00321317	ANO10	ANO10
TATDN1	62.128	-1.24101	0.465667	0.000370159	0.0032181	TATDN1	TATDN1
DESI2	54.1052	1.08376	0.45901	0.000371841	0.00323099	DESI2	DESI2
SLC38A10	901.243	1.3957	0.643397	0.000372078	0.0032313	SLC38A10	SLC38A10
UBQLN4	160.817	1.61744	0.74923	0.000372626	0.00323432	UBQLN4	UBQLN4
RBSN	343.269	1.04165	0.457188	0.000374359	0.00324585	RBSN	RBSN
CSDC2	24.1968	3.6544	1.4715	0.000374286	0.00324585	CSDC2	CSDC2
PIP5K1A	732.212	-0.760101	0.290193	0.000374965	0.00324936	PIP5K1A	PIP5K1A
NXT1	314.94	-1.60398	0.579388	0.000375986	0.00325646	NXT1	NXT1
EMC10	1656.91	0.908903	0.395583	0.000376623	0.00326022	EMC10	EMC10
TOMM40L	85.1156	1.12765	0.489616	0.000377255	0.00326394	TOMM40L	TOMM40L
ZBED1	217.709	0.947792	0.407814	0.000377664	0.00326572	ZBED1	ZBED1
RNF7	463.483	-1.39407	0.513108	0.000379753	0.00328026	RNF7	RNF7
PACRGL	479.573	-1.24329	0.460952	0.000379614	0.00328026	PACRGL	PACRGL
COL11A1	139.686	1.84758	0.901224	0.000380215	0.00328073	COL11A1	COL11A1
COBLL1	599.37	1.09517	0.487371	0.000380205	0.00328073	COBLL1	COBLL1
ISCU	681.344	-1.08374	0.405861	0.00038058	0.00328212	ISCU	ISCU
ZMYM4	3143.8	-0.659521	0.253476	0.00038155	0.00328872	ZMYM4	ZMYM4
FGF2	339.113	0.951696	0.417993	0.000383923	0.00330741	FGF2	FGF2
WNT3	82.2829	1.544	0.680547	0.000384249	0.00330845	WNT3	WNT3
NECTIN3	1892.35	-1.28341e-05	0.00144272	0.000385188	0.00331299	NECTIN3	NECTIN3
CCDC60	188.247	-2.49118e-06	0.0014427	0.000384989	0.00331299	CCDC60	CCDC60
TEAD3	50.1261	1.97991	0.878198	0.000387371	0.00332925	TEAD3	TEAD3
DCTN3	920.592	-1.22925	0.459263	0.000387493	0.00332925	DCTN3	DCTN3
TICAM2	50.974	1.29474	0.547776	0.000389143	0.00334165	TICAM2	TICAM2
NUDT3	1249.16	1.02335	0.45685	0.000390351	0.00335023	NUDT3	NUDT3
WHAMM	78.9013	-1.5261e-05	0.00144271	0.000390883	0.00335293	WHAMM	WHAMM
CNFN	7.53131	4.71431	2.60247	0.000391082	0.00335293	CNFN	CNFN
LINC01697	23.7867	4.22135	2.23814	0.000391301	0.00335303	LINC01697	LINC01697
TMEM165	1684.27	-1.93809e-05	0.00144275	0.000391839	0.00335585	TMEM165	TMEM165
DDX59	551.759	0.721176	0.311877	0.000392359	0.00335852	DDX59	DDX59
CSAD	181.796	-0.908281	0.346903	0.000393263	0.00336447	CSAD	CSAD
DDI2	177.552	-0.735764	0.284448	0.000393827	0.00336751	DDI2	DDI2
CKB	6840.62	1.67668	0.814665	0.000394613	0.00337243	CKB	CKB
RNF181	645.59	-1.30326	0.484185	0.000398006	0.00339963	RNF181	RNF181
SLC38A9	503.749	-1.2769	0.474742	0.000398239	0.00339981	SLC38A9	SLC38A9
GPN3	177.336	-1.11705e-05	0.0014427	0.000399505	0.00340881	GPN3	GPN3
ENAH	1065.62	1.33116	0.620191	0.000400691	0.00341536	ENAH	ENAH
WNT5B	38.1088	1.82278	0.798413	0.000400696	0.00341536	WNT5B	WNT5B
MRPL51	892.42	-1.23928	0.462803	0.000403814	0.00344011	MRPL51	MRPL51
SLC10A7	300.227	-1.02166e-05	0.0014427	0.000404383	0.00344243	SLC10A7	SLC10A7
EPS8	1124.33	0.779897	0.338532	0.000404514	0.00344243	EPS8	EPS8
CRTAC1	360.04	1.7943	0.882209	0.000406837	0.00345854	CRTAC1	CRTAC1
PPP1R1A	289.662	2.27884	1.24301	0.000406725	0.00345854	PPP1R1A	PPP1R1A
UMODL1-AS1	60.2912	2.65063	1.36282	0.000407263	0.00346034	UMODL1-AS1	UMODL1-AS1
APOL4	99.9085	2.6532	1.45124	0.000408112	0.00346573	APOL4	APOL4
CSNK1G3	1634.02	-2.02164e-05	0.00144276	0.00040927	0.00347372	CSNK1G3	CSNK1G3
CA13	103.824	-1.02131	0.390845	0.000412986	0.00350341	CA13	CA13
GGACT	52.9056	1.42123	0.629079	0.00041391	0.00350941	GGACT	GGACT
CGGBP1	356.882	0.805223	0.355354	0.000415928	0.00352466	CGGBP1	CGGBP1
XPC	619.004	0.843044	0.37149	0.000416173	0.00352489	XPC	XPC
CLSTN1	3885	0.895166	0.399292	0.000417647	0.00353551	CLSTN1	CLSTN1
USP49	46.999	1.49067	0.6633	0.000418442	0.00354038	USP49	USP49
CFL1	2452.88	0.804599	0.352252	0.00042269	0.00357444	CFL1	CFL1
TRUB1	443.135	-1.02443	0.390621	0.000423175	0.00357666	TRUB1	TRUB1
JAK1	1564.86	0.986541	0.44555	0.000423644	0.00357874	JAK1	JAK1
CCK	31.6749	-3.12531e-06	0.0014427	0.000424042	0.00358023	CCK	CCK
PDE10A	96.382	2.04915	0.991111	0.000425405	0.00358986	PDE10A	PDE10A
SLC10A4	57.0568	2.25184	1.10432	0.000427137	0.00360258	SLC10A4	SLC10A4
EIF3C	88.2242	1.545	0.729127	0.000428869	0.00361529	EIF3C	EIF3C
SYT4	48.5111	1.93685	0.90296	0.00043013	0.00362403	SYT4	SYT4
GAS2L1	574.033	1.45997	0.703825	0.000431398	0.00363281	GAS2L1	GAS2L1
PPIF	324.354	1.13826	0.520716	0.000432625	0.00364124	PPIF	PPIF
DRD1	178.925	2.5892	1.49675	0.000434276	0.00365237	DRD1	DRD1
HIF3A	506.118	1.81314	0.924077	0.000434401	0.00365237	HIF3A	HIF3A
FAM76A	375.108	-1.04592	0.399521	0.00043496	0.00365517	FAM76A	FAM76A
UBE2O	451.981	1.24013	0.577465	0.000436068	0.00366256	UBE2O	UBE2O
SELENOW	3530.38	-9.71014e-06	0.0014427	0.000437634	0.0036738	SELENOW	SELENOW
SIGMAR1	174.573	0.869539	0.383722	0.00043819	0.00367655	SIGMAR1	SIGMAR1
H2BC18	1579.33	-1.25332	0.473487	0.000442972	0.00371474	H2BC18	H2BC18
SRPX2	141.91	2.89195	1.80447	0.00044507	0.00373039	SRPX2	SRPX2
SRGAP2C	174.756	1.07359	0.487542	0.000446229	0.00373816	SRGAP2C	SRGAP2C
RPL21P16	49.4724	-2.16805	0.783045	0.000446639	0.00373965	RPL21P16	RPL21P16
CACNB4	116.072	-1.55385	0.578823	0.000448335	0.00375189	CACNB4	CACNB4
GKAP1	647.159	-1.44296	0.540168	0.000451091	0.00377299	GKAP1	GKAP1
POLR1H	173.002	-1.25879	0.478813	0.000451378	0.00377344	POLR1H	POLR1H
STARD3	767.859	0.980303	0.449024	0.000452802	0.00378338	STARD3	STARD3
EXOC3	599.146	0.598617	0.262221	0.000453851	0.00378742	EXOC3	EXOC3
LOC171391	53.7683	-0.910366	0.36105	0.000453836	0.00378742	LOC171391	LOC171391
DLEU1	452.236	-7.62626e-06	0.0014427	0.000453991	0.00378742	DLEU1	DLEU1
SKP1	3061.36	-1.19782	0.455477	0.00045648	0.00380621	SKP1	SKP1
SLC16A1	1184.46	0.818955	0.366128	0.000457182	0.00381009	SLC16A1	SLC16A1
FBXO9	1050.8	-0.980822	0.378991	0.000458709	0.00382084	FBXO9	FBXO9
FUNDC1	148.031	-7.35285e-06	0.0014427	0.000460751	0.00383586	FUNDC1	FUNDC1
SPNS1	220.442	1.07739	0.493042	0.000462324	0.00384697	SPNS1	SPNS1
TMEM223	214.626	-1.10133	0.42403	0.000463058	0.00385108	TMEM223	TMEM223
BOLA3	26.2835	-1.52226	0.583865	0.000463462	0.00385245	BOLA3	BOLA3
SF3B4	247.793	1.17991	0.553168	0.000466244	0.00386759	SF3B4	SF3B4
CSRP1	2253.09	1.39643	0.674344	0.000466212	0.00386759	CSRP1	CSRP1
ARL9	13.3074	-7.0377e-06	0.0014427	0.000465819	0.00386759	ARL9	ARL9
LSM5	80.1069	-9.39668e-06	0.0014427	0.000465572	0.00386759	LSM5	LSM5
RTCB	518.9	0.662733	0.29055	0.000471527	0.0039094	RTCB	RTCB
PCAT6	28.5917	1.97787	0.87019	0.000473056	0.00391872	PCAT6	PCAT6
SHROOM2	196.672	1.32125	0.628069	0.000473138	0.00391872	SHROOM2	SHROOM2
DCTN6	412.783	-1.15202	0.443274	0.000473596	0.0039205	DCTN6	DCTN6
H2AC17	531.304	-1.60361	0.598564	0.000476571	0.00393905	H2AC17	H2AC17
MSANTD4	563.794	0.960214	0.445374	0.000476442	0.00393905	MSANTD4	MSANTD4
CCT6B	201.227	-1.47682	0.556447	0.000476442	0.00393905	CCT6B	CCT6B
DUT	570.936	-1.40952	0.533231	0.000477697	0.00394633	DUT	DUT
ATP8A1	2091.32	-7.68717e-06	0.0014427	0.000478467	0.00395066	ATP8A1	ATP8A1
STK19	121.05	-0.829935	0.327313	0.000481365	0.00397255	STK19	STK19
GEM	323.303	1.58277	0.7954	0.000482141	0.00397693	GEM	GEM
CDK17	887.396	-1.0625	0.40769	0.000482702	0.00397951	CDK17	CDK17
TAGLN2	2108.23	1.09589	0.510141	0.000483806	0.00398657	TAGLN2	TAGLN2
ELAVL2	69.8255	-8.24216e-06	0.0014427	0.000484509	0.00399032	ELAVL2	ELAVL2
PIWIL2	34.4597	-5.97194e-06	0.0014427	0.000485854	0.0039993	PIWIL2	PIWIL2
C11orf96	117.69	2.57496	1.48954	0.000486096	0.0039993	C11orf96	C11orf96
FREM1	2235.01	-0.947879	0.370808	0.000486792	0.00400298	FREM1	FREM1
TULP3	380.452	-0.567915	0.229963	0.000487959	0.00401053	TULP3	TULP3
ZNF124	972.473	-6.75871e-06	0.0014427	0.000496111	0.00406922	ZNF124	ZNF124
EDN1	52.5951	1.43697	0.640315	0.000495704	0.00406922	EDN1	EDN1
CDC14B	238.634	-1.44186	0.547633	0.000495794	0.00406922	CDC14B	CDC14B
CUEDC2	790.646	0.914677	0.42401	0.000495964	0.00406922	CUEDC2	CUEDC2
PDE8B	365.553	2.12047	1.21869	0.000497325	0.00407711	PDE8B	PDE8B
PSMC5	532.205	1.0445	0.493577	0.000501274	0.00410738	PSMC5	PSMC5
FAM184A	504.195	1.24518	0.607344	0.000501919	0.00410849	FAM184A	FAM184A
ZFAND5	523.647	0.799034	0.365222	0.00050187	0.00410849	ZFAND5	ZFAND5
LRP8	157.154	2.03928	1.09666	0.000502189	0.00410861	LRP8	LRP8
LYRM1	564.309	-1.63322	0.613602	0.000502953	0.00411277	LYRM1	LYRM1
VPS33A	477.374	-0.920849	0.362206	0.000503558	0.00411563	VPS33A	VPS33A
MTIF2	358.911	0.613184	0.274684	0.000504332	0.00411987	MTIF2	MTIF2
TUG1	3732.76	1.08607	0.517473	0.000505748	0.00412933	TUG1	TUG1
CHD1L	1038.12	-1.03034	0.403353	0.00050624	0.00413125	CHD1L	CHD1L
SAP18	1324.51	-1.20264	0.464754	0.000506857	0.0041342	SAP18	SAP18
TUSC3	1410.68	-2.02956	0.746407	0.000510131	0.00415879	TUSC3	TUSC3
ESYT1	937.983	-1.14057e-05	0.0014427	0.000511003	0.00416169	ESYT1	ESYT1
THRA	1752.13	1.29524	0.638243	0.00051083	0.00416169	THRA	THRA
EML2	312.81	-1.2367	0.477334	0.000512029	0.00416794	EML2	EML2
UFM1	138.804	-1.22953	0.476844	0.00051238	0.00416868	UFM1	UFM1
C2orf50	529.029	-1.72317	0.645222	0.000513314	0.00417418	C2orf50	C2orf50
ATRAID	2655.91	-1.44908	0.55232	0.000515643	0.004191	ATRAID	ATRAID
RPL21P28	27.5654	-6.23769e-06	0.0014427	0.000518234	0.00420993	RPL21P28	RPL21P28
CADM4	951.383	1.01808	0.482402	0.000520917	0.0042296	CADM4	CADM4
PSTK	107.031	-1.0434	0.413515	0.000521416	0.00423151	PSTK	PSTK
RUFY3	440.463	-0.73719	0.296883	0.000522313	0.00423665	RUFY3	RUFY3
POLR1C	330.752	-0.954001	0.381076	0.000526735	0.00427037	POLR1C	POLR1C
PARP1	986.771	1.16171	0.567079	0.0005326	0.00431575	PARP1	PARP1
DARS1	1841.36	0.690717	0.312829	0.000535222	0.00433481	DARS1	DARS1
AGO3	589.581	-0.874165	0.34874	0.00053698	0.00434687	AGO3	AGO3
SEC24A	796.04	-0.827335	0.331186	0.000539768	0.00436724	SEC24A	SEC24A
RNF152	45.4147	1.85221	0.879212	0.000540476	0.00437077	RNF152	RNF152
A2ML1	931.932	-1.41939	0.546425	0.000541861	0.00437977	A2ML1	A2ML1
GAS5	1544.59	-1.80555	0.677885	0.000542592	0.00438348	GAS5	GAS5
CCZ1	490.022	-1.24015	0.483231	0.000543274	0.00438669	CCZ1	CCZ1
RNH1	462.333	1.06506	0.511475	0.000543534	0.00438669	RNH1	RNH1
ZSWIM5	259.018	-1.15385	0.452777	0.000544821	0.00439164	ZSWIM5	ZSWIM5
ARHGEF33	227.85	-1.15463	0.453429	0.000544966	0.00439164	ARHGEF33	ARHGEF33
DICER1	1321.26	0.993564	0.477137	0.000544699	0.00439164	DICER1	DICER1
SPON1	707.616	2.87122	3.12371	0.000545974	0.00439536	SPON1	SPON1
[truncated: 20,927 more rows]

## Sheet: caption
Supplemental Table 2: results of the DGE for ependymoma.
